# Supplementary material for: TeaAS: a comprehensive database for alternative splicing in tea plants (Camellia sinensis)
Source: BMC Plant Biol. 2021 Jun 21;21:280. doi: 10.1186/s12870-021-03065-8 (PMC8215737; doi:10.1186/s12870-021-03065-8)
Supplement: Supplementary file 4 — Additional file 4: Table S3. Information of differentially expressed AS by rMATS analysis. [file 12870_2021_3065_MOESM4_ESM.xlsx]

## Sheet: Sheet1
Table S3. Information of differentially expressed AS by rMATS analysis.
Description	AS type	GeneID	IJC_CK	SJC_CK	IJC_IBA	SJC_IBA	PValue	PSI_CK	PSI_IBA	△PSI
hormone of Auxin IBA treatment	A3SS	MSTRG.35610	1,3	0,0	0,0	3,1	1.36507e-09	1.0,1.0	0.0,0.0	1
hormone of Auxin IBA treatment		MSTRG.43217	0,0	1,1	2,6	1,0	1.72088e-09	0.0,0.0	0.572,1.0	-0.786
hormone of Auxin IBA treatment		MSTRG.28733	3,1	0,0	0,1	2,2	5.39942e-09	1.0,1.0	0.0,0.2	0.9
hormone of Auxin IBA treatment		MSTRG.1817	0,0	1,1	1,1	0,0	1.93631e-08	0.0,0.0	1.0,1.0	-1
hormone of Auxin IBA treatment		MSTRG.9287	0,0	1,1	1,1	0,0	2.05514e-08	0.0,0.0	1.0,1.0	-1
hormone of Auxin IBA treatment		MSTRG.13528	1,1	0,0	0,0	1,1	2.107e-08	1.0,1.0	0.0,0.0	1
hormone of Auxin IBA treatment		MSTRG.39110	2,3	0,0	0,3	3,2	1.84657e-07	1.0,1.0	0.0,0.489	0.756
hormone of Auxin IBA treatment		MSTRG.44043	3,0	3,1	1,2	0,0	4.34698e-06	0.333,0.0	1.0,1.0	-0.834
hormone of Auxin IBA treatment		MSTRG.38854	1,0	2,2	2,3	0,1	4.74871e-06	0.23,0.0	1.0,0.641	-0.706
hormone of Auxin IBA treatment		MSTRG.7875	2,0	3,5	4,2	1,0	8.09845e-06	0.393,0.0	0.795,1.0	-0.701
hormone of Auxin IBA treatment		MSTRG.8196	1,0	1,2	2,3	1,0	2.37356e-05	0.493,0.0	0.66,1.0	-0.584
hormone of Auxin IBA treatment		MSTRG.51222	1,1	1,2	1,1	0,0	3.61579e-05	0.333,0.2	1.0,1.0	-0.734
hormone of Auxin IBA treatment		MSTRG.31977	1,4	1,0	0,1	2,1	5.16053e-05	0.333,1.0	0.0,0.333	0.5
hormone of Auxin IBA treatment		MSTRG.25410	3,0	5,1	3,4	0,1	0.000109774	0.366,0.0	1.0,0.794	-0.714
hormone of Auxin IBA treatment		MSTRG.38854	0,0	2,2	2,1	0,1	0.000114021	0.0,0.0	1.0,0.416	-0.708
hormone of Auxin IBA treatment		MSTRG.30753	0,0	1,1	3,1	2,1	0.000174537	0.0,0.0	0.59,0.49	-0.54
hormone of Auxin IBA treatment		MSTRG.33310	0,1	1,1	1,3	0,0	0.000271237	0.0,0.333	1.0,1.0	-0.834
hormone of Auxin IBA treatment		MSTRG.43202	42,42	4,10	21,17	0,1	0.000382854	0.84,0.677	1.0,0.895	-0.189
hormone of Auxin IBA treatment		MSTRG.25623	15,5	22,0	15,12	0,0	0.000404272	0.298,1.0	1.0,1.0	-0.351
hormone of Auxin IBA treatment		MSTRG.13951	1,1	0,0	0,1	1,1	0.000471125	1.0,1.0	0.0,0.374	0.813
hormone of Auxin IBA treatment		MSTRG.45762	3,3	1,0	3,3	3,3	0.000749016	0.739,1.0	0.485,0.485	0.384
hormone of Auxin IBA treatment		MSTRG.22597	2,4	3,1	0,1	4,3	0.000844394	0.295,0.715	0.0,0.173	0.418
hormone of Auxin IBA treatment		MSTRG.42388	3,7	0,1	4,3	2,3	0.00133442	1.0,0.868	0.653,0.485	0.365
hormone of Auxin IBA treatment		MSTRG.40533	3,1	2,3	0,0	1,4	0.00161805	0.564,0.223	0.0,0.0	0.393
hormone of Auxin IBA treatment		MSTRG.39849	1,1	0,0	1,0	0,2	0.00161924	1.0,1.0	1.0,0.0	0.5
hormone of Auxin IBA treatment		MSTRG.34138	2,3	4,2	0,1	3,4	0.00162726	0.299,0.561	0.0,0.176	0.342
hormone of Auxin IBA treatment		MSTRG.18400	0,1	5,0	1,1	1,0	0.00173581	0.0,1.0	0.493,1.0	-0.246
hormone of Auxin IBA treatment		MSTRG.5366	1,0	0,2	1,2	0,1	0.00174668	1.0,0.0	1.0,0.5	-0.25
hormone of Auxin IBA treatment		MSTRG.16338	2,1	2,0	0,0	6,4	0.00207065	0.493,1.0	0.0,0.0	0.746
hormone of Auxin IBA treatment		MSTRG.19294	3,3	5,2	9,7	1,1	0.0021897	0.368,0.593	0.897,0.872	-0.404
hormone of Auxin IBA treatment		MSTRG.31981	1,2	0,0	0,1	1,1	0.00221082	1.0,1.0	0.0,0.493	0.754
hormone of Auxin IBA treatment		MSTRG.10544	1,0	1,1	3,2	1,1	0.00233662	0.446,0.0	0.707,0.617	-0.439
hormone of Auxin IBA treatment		MSTRG.28191	0,1	1,3	1,1	0,1	0.00267825	0.0,0.244	1.0,0.493	-0.624
hormone of Auxin IBA treatment		MSTRG.24604	1,1	1,1	2,1	1,0	0.00306325	0.488,0.488	0.656,1.0	-0.34
hormone of Auxin IBA treatment		MSTRG.13084	0,1	13,5	2,5	5,21	0.00318524	0.0,0.163	0.28,0.188	-0.153
hormone of Auxin IBA treatment		MSTRG.21384	1,1	0,1	1,0	0,2	0.00321782	1.0,0.369	1.0,0.0	0.184
hormone of Auxin IBA treatment		MSTRG.5158	19,16	5,1	26,20	1,0	0.00334411	0.785,0.939	0.962,1.0	-0.119
hormone of Auxin IBA treatment		MSTRG.24534	3,1	0,0	1,1	0,3	0.00354909	1.0,1.0	1.0,0.146	0.427
hormone of Auxin IBA treatment		MSTRG.8625	6,3	0,1	1,2	2,1	0.0037547	1.0,0.683	0.264,0.589	0.415
hormone of Auxin IBA treatment		MSTRG.50763	6,8	2,3	8,3	1,0	0.00389587	0.723,0.698	0.874,1.0	-0.227
hormone of Auxin IBA treatment		MSTRG.49883	2,1	0,0	1,1	1,1	0.00410438	1.0,1.0	0.391,0.391	0.609
hormone of Auxin IBA treatment		MSTRG.16541	1,0	3,2	4,2	8,1	0.0042171	0.191,0.0	0.261,0.586	-0.328
hormone of Auxin IBA treatment		MSTRG.9025	5,1	2,2	1,0	1,3	0.00435287	0.556,0.2	0.333,0.0	0.211
hormone of Auxin IBA treatment		MSTRG.12846	5,2	5,3	2,0	12,4	0.00480926	0.333,0.25	0.077,0.0	0.253
hormone of Auxin IBA treatment		MSTRG.43202	14,18	2,3	15,10	1,0	0.00490631	0.778,0.75	0.882,1.0	-0.177
hormone of Auxin IBA treatment		MSTRG.28531	1,1	1,0	1,0	1,1	0.00516919	0.442,1.0	0.442,0.0	0.5
hormone of Auxin IBA treatment		MSTRG.10890	2,1	1,1	0,0	2,1	0.00532989	0.656,0.488	0.0,0.0	0.572
hormone of Auxin IBA treatment		MSTRG.6587	1,1	1,0	1,0	1,1	0.00648344	0.425,1.0	0.425,0.0	0.5
hormone of Auxin IBA treatment		MSTRG.49118	0,1	1,10	3,1	0,8	0.00685252	0.0,0.074	1.0,0.091	-0.508
hormone of Auxin IBA treatment		MSTRG.44023	15,7	1,0	13,13	3,2	0.00896162	0.936,1.0	0.808,0.863	0.132
hormone of Auxin IBA treatment		MSTRG.39903	7,6	2,0	3,8	1,7	0.0107873	0.73,1.0	0.699,0.469	0.281
hormone of Auxin IBA treatment		MSTRG.6230	0,1	7,6	2,2	5,7	0.0108891	0.0,0.133	0.268,0.208	-0.171
hormone of Auxin IBA treatment		MSTRG.43552	102,2	6,0	113,7	1,0	0.0115094	0.909,1.0	0.985,1.0	-0.038
hormone of Auxin IBA treatment		MSTRG.36322	32,14	1,0	17,23	1,4	0.0115835	0.96,1.0	0.927,0.811	0.111
hormone of Auxin IBA treatment		MSTRG.18970	2,2	1,6	0,0	1,9	0.0129491	0.5,0.143	0.0,0.0	0.322
hormone of Auxin IBA treatment		MSTRG.12775	1,1	1,0	0,2	3,0	0.0130181	0.356,1.0	0.0,1.0	0.178
hormone of Auxin IBA treatment		MSTRG.43755	0,4	5,3	0,0	6,4	0.0131436	0.0,0.564	0.0,0.0	0.282
hormone of Auxin IBA treatment		MSTRG.32157	7,6	1,0	8,5	2,1	0.0147438	0.778,1.0	0.667,0.714	0.199
hormone of Auxin IBA treatment		MSTRG.47145	4,12	1,1	13,3	3,5	0.0154607	0.79,0.919	0.803,0.361	0.272
hormone of Auxin IBA treatment		MSTRG.36905	0,0	1,5	2,1	0,6	0.0156499	0.0,0.0	1.0,0.137	-0.569
hormone of Auxin IBA treatment		MSTRG.32943	0,0	3,2	2,1	5,2	0.0167655	0.0,0.0	0.268,0.314	-0.291
hormone of Auxin IBA treatment		MSTRG.19799	7,4	1,0	5,2	4,0	0.0169806	0.833,1.0	0.471,1.0	0.181
hormone of Auxin IBA treatment		MSTRG.38881	2,5	1,0	3,0	0,3	0.0170008	0.527,1.0	1.0,0.0	0.264
hormone of Auxin IBA treatment		MSTRG.13378	6,6	2,2	1,2	0,1	0.0190233	0.744,0.744	1.0,0.66	-0.086
hormone of Auxin IBA treatment		MSTRG.27926	6,1	5,2	6,4	1,1	0.0210831	0.468,0.268	0.815,0.746	-0.412
hormone of Auxin IBA treatment		MSTRG.37846	2,1	5,2	0,0	6,1	0.0221148	0.265,0.31	0.0,0.0	0.287
hormone of Auxin IBA treatment		MSTRG.5366	1,3	1,2	1,0	0,2	0.0225243	0.333,0.429	1.0,0.0	-0.119
hormone of Auxin IBA treatment		MSTRG.30884	5,5	0,1	5,4	1,1	0.0225295	1.0,0.714	0.714,0.667	0.166
hormone of Auxin IBA treatment		MSTRG.41715	3,4	1,2	4,6	0,1	0.0227943	0.726,0.639	1.0,0.841	-0.238
hormone of Auxin IBA treatment		MSTRG.28811	2,2	1,2	7,1	0,1	0.0229811	0.658,0.49	1.0,0.49	-0.171
hormone of Auxin IBA treatment		MSTRG.40117	0,1	2,2	1,1	0,1	0.0236347	0.0,0.2	1.0,0.333	-0.567
hormone of Auxin IBA treatment		MSTRG.10889	0,0	2,1	1,1	0,1	0.0236347	0.0,0.0	1.0,0.333	-0.666
hormone of Auxin IBA treatment		MSTRG.12101	1,1	1,0	0,0	1,1	0.0236347	0.333,1.0	0.0,0.0	0.666
hormone of Auxin IBA treatment		MSTRG.32066	2,3	0,3	1,1	0,0	0.0241199	1.0,0.333	1.0,1.0	-0.334
hormone of Auxin IBA treatment		MSTRG.14066	3,1	0,2	1,1	3,1	0.0278292	1.0,0.305	0.226,0.467	0.306
hormone of Auxin IBA treatment		MSTRG.43234	1,1	8,4	1,6	3,5	0.028309	0.066,0.123	0.158,0.403	-0.186
hormone of Auxin IBA treatment		MSTRG.44006	5,5	1,1	9,4	0,1	0.0288754	0.714,0.714	1.0,0.667	-0.12
hormone of Auxin IBA treatment		MSTRG.13519	0,0	5,2	2,1	3,1	0.0295494	0.0,0.0	0.363,0.46	-0.411
hormone of Auxin IBA treatment		MSTRG.13172	5,3	2,2	1,1	3,2	0.0302165	0.556,0.429	0.143,0.2	0.321
hormone of Auxin IBA treatment		MSTRG.41275	2,2	0,2	0,2	2,2	0.0308813	1.0,0.333	0.0,0.333	0.5
hormone of Auxin IBA treatment		MSTRG.17679	1,2	3,1	0,0	1,3	0.0325609	0.217,0.625	0.0,0.0	0.421
hormone of Auxin IBA treatment		MSTRG.2310	1,2	7,3	1,4	1,2	0.0332211	0.122,0.393	0.493,0.66	-0.319
hormone of Auxin IBA treatment		MSTRG.48414	1,2	3,5	0,0	4,3	0.033523	0.223,0.256	0.0,0.0	0.239
hormone of Auxin IBA treatment		MSTRG.16068	2,1	0,3	3,2	1,0	0.0338615	1.0,0.143	0.6,1.0	-0.229
hormone of Auxin IBA treatment		MSTRG.43202	5,4	2,3	12,2	1,1	0.0339668	0.599,0.443	0.877,0.544	-0.19
hormone of Auxin IBA treatment		MSTRG.35289	1,2	0,2	0,2	1,2	0.0354533	1.0,0.49	0.0,0.49	0.5
hormone of Auxin IBA treatment		MSTRG.19130	4,0	0,3	3,2	1,0	0.0364145	1.0,0.0	0.741,1.0	-0.371
hormone of Auxin IBA treatment		MSTRG.2525	0,3	2,3	2,3	2,0	0.0372351	0.0,0.357	0.357,1.0	-0.5
hormone of Auxin IBA treatment		MSTRG.37406	6,6	2,2	4,0	4,1	0.037238	0.6,0.6	0.333,0.0	0.433
hormone of Auxin IBA treatment		MSTRG.4934	3,1	3,0	1,4	0,0	0.0386442	0.423,1.0	1.0,1.0	-0.288
hormone of Auxin IBA treatment		MSTRG.6626	6,2	0,0	6,5	2,1	0.042362	1.0,1.0	0.64,0.748	0.306
hormone of Auxin IBA treatment		MSTRG.18193	30,6	1,1	19,21	2,4	0.043158	0.966,0.85	0.9,0.832	0.042
hormone of Auxin IBA treatment		MSTRG.23417	21,13	3,2	22,3	4,9	0.0444098	0.782,0.769	0.738,0.146	0.334
hormone of Auxin IBA treatment		MSTRG.12635	1,1	1,1	0,2	1,0	0.0460722	0.493,0.493	0.0,1.0	-0.007
hormone of Auxin IBA treatment		MSTRG.18430	4,1	3,4	0,1	3,0	0.049041	0.564,0.195	0.0,1.0	-0.121
hormone of Auxin IBA treatment		MSTRG.49214	4,3	1,1	4,2	0,1	0.0495643	0.667,0.6	1.0,0.5	-0.117
hormone of Auxin IBA treatment	A5SS	MSTRG.40943	1,1	0,0	1,0	4,3	1.78235e-11	1.0,1.0	0.111,0.0	0.945
hormone of Auxin IBA treatment		MSTRG.33277	1,1	6,1	1,3	0,0	4.43992e-11	0.077,0.333	1.0,1.0	-0.795
hormone of Auxin IBA treatment		MSTRG.24301	5,1	0,0	2,1	2,3	2.54283e-07	1.0,1.0	0.402,0.183	0.708
hormone of Auxin IBA treatment		MSTRG.28647	1,0	3,1	1,3	0,1	7.76565e-06	0.204,0.0	1.0,0.697	-0.747
hormone of Auxin IBA treatment		MSTRG.43446	2,1	3,1	2,1	0,0	2.6569e-05	0.311,0.404	1.0,1.0	-0.642
hormone of Auxin IBA treatment		MSTRG.685	1,2	1,0	0,0	1,1	7.61368e-05	0.438,1.0	0.0,0.0	0.719
hormone of Auxin IBA treatment		MSTRG.9925	2,1	0,1	1,0	2,1	0.000224141	1.0,0.381	0.235,0.0	0.573
hormone of Auxin IBA treatment		MSTRG.29115	8,1	2,2	2,2	0,0	0.000257385	0.667,0.2	1.0,1.0	-0.567
hormone of Auxin IBA treatment		MSTRG.29115	8,1	2,2	2,2	0,0	0.000257385	0.667,0.2	1.0,1.0	-0.567
hormone of Auxin IBA treatment		MSTRG.17414	1,1	0,0	1,0	0,5	0.000372032	1.0,1.0	1.0,0.0	0.5
hormone of Auxin IBA treatment		MSTRG.43830	2,1	0,1	0,1	4,3	0.000531649	1.0,0.333	0.0,0.143	0.595
hormone of Auxin IBA treatment		MSTRG.26994	2,1	0,1	0,0	2,2	0.000555871	1.0,0.333	0.0,0.0	0.666
hormone of Auxin IBA treatment		MSTRG.14608	1,0	1,1	2,2	0,1	0.00107109	0.436,0.0	1.0,0.607	-0.586
hormone of Auxin IBA treatment		MSTRG.35444	3,4	3,3	5,1	1,0	0.00108376	0.485,0.557	0.825,1.0	-0.391
hormone of Auxin IBA treatment		MSTRG.19084	1,0	1,1	3,1	1,0	0.00131513	0.452,0.0	0.712,1.0	-0.63
hormone of Auxin IBA treatment		MSTRG.30080	0,6	1,0	1,0	1,1	0.00177366	0.0,1.0	0.471,0.0	0.265
hormone of Auxin IBA treatment		MSTRG.21915	1,0	1,1	3,2	1,1	0.0020174	0.418,0.0	0.683,0.589	-0.427
hormone of Auxin IBA treatment		MSTRG.6735	1,2	0,0	2,4	0,5	0.00235875	1.0,1.0	1.0,0.347	0.327
hormone of Auxin IBA treatment		MSTRG.46063	3,2	4,2	0,1	3,2	0.00245267	0.419,0.49	0.0,0.325	0.292
hormone of Auxin IBA treatment		MSTRG.20948	3,2	2,1	3,1	0,0	0.0025314	0.574,0.643	1.0,1.0	-0.391
hormone of Auxin IBA treatment		MSTRG.35588	0,0	5,1	3,1	2,0	0.00268517	0.0,0.0	0.429,1.0	-0.715
hormone of Auxin IBA treatment		MSTRG.50235	6,2	2,1	4,0	8,4	0.0037061	0.741,0.656	0.322,0.0	0.537
hormone of Auxin IBA treatment		MSTRG.16628	10,7	2,2	22,8	1,0	0.00379248	0.74,0.666	0.926,1.0	-0.26
hormone of Auxin IBA treatment		MSTRG.2134	0,1	1,4	2,1	2,1	0.00402405	0.0,0.186	0.478,0.478	-0.385
hormone of Auxin IBA treatment		MSTRG.719	1,1	1,1	1,0	1,1	0.00560163	0.485,0.485	0.485,0.0	0.242
hormone of Auxin IBA treatment		MSTRG.46749	3,3	3,3	1,0	1,1	0.00613866	0.343,0.343	0.343,0.0	0.172
hormone of Auxin IBA treatment		MSTRG.3871	11,0	4,1	1,1	0,0	0.00624329	0.726,0.0	1.0,1.0	-0.637
hormone of Auxin IBA treatment		MSTRG.25668	1,1	1,0	1,1	1,1	0.00645251	0.476,1.0	0.476,0.476	0.262
hormone of Auxin IBA treatment		MSTRG.36819	7,1	4,2	2,1	0,1	0.00678379	0.627,0.325	1.0,0.49	-0.269
hormone of Auxin IBA treatment		MSTRG.742	2,6	0,1	0,16	2,1	0.0112816	1.0,0.805	0.0,0.917	0.444
hormone of Auxin IBA treatment		MSTRG.50917	1,3	2,1	3,1	0,0	0.0112972	0.289,0.709	1.0,1.0	-0.501
hormone of Auxin IBA treatment		MSTRG.107	2,0	0,2	1,1	0,0	0.0117395	1.0,0.0	1.0,1.0	-0.5
hormone of Auxin IBA treatment		MSTRG.32578	1,1	1,1	2,1	0,0	0.0141357	0.474,0.474	1.0,1.0	-0.526
hormone of Auxin IBA treatment		MSTRG.28443	2,2	4,6	1,0	4,2	0.0149475	0.292,0.216	0.171,0.0	0.168
hormone of Auxin IBA treatment		MSTRG.34438	2,2	1,0	2,1	6,0	0.0169889	0.629,1.0	0.22,1.0	0.205
hormone of Auxin IBA treatment		MSTRG.19382	1,1	0,1	3,1	1,6	0.0188402	1.0,0.333	0.6,0.077	0.328
hormone of Auxin IBA treatment		MSTRG.45502	2,1	0,8	0,0	4,3	0.0213504	1.0,0.106	0.0,0.0	0.553
hormone of Auxin IBA treatment		MSTRG.40825	0,1	2,0	3,1	1,1	0.021409	0.0,1.0	0.612,0.345	0.022
hormone of Auxin IBA treatment		MSTRG.7408	2,2	1,1	2,0	2,4	0.021991	0.5,0.5	0.333,0.0	0.334
hormone of Auxin IBA treatment		MSTRG.23720	2,1	1,1	0,1	3,0	0.0352485	0.653,0.485	0.0,1.0	0.069
hormone of Auxin IBA treatment		MSTRG.43830	0,2	1,3	3,2	1,2	0.0369621	0.0,0.375	0.73,0.474	-0.414
hormone of Auxin IBA treatment		MSTRG.42945	3,3	1,0	3,3	1,1	0.0373284	0.742,1.0	0.742,0.742	0.129
hormone of Auxin IBA treatment		MSTRG.21488	2,3	0,3	4,2	0,0	0.0385509	1.0,0.407	1.0,1.0	-0.296
hormone of Auxin IBA treatment	IR	MSTRG.43755	1,1	0,0	0,0	1,1	1.7727e-08	1.0,1.0	0.0,0.0	1
hormone of Auxin IBA treatment		MSTRG.3931	3,1	5,2	2,1	0,0	3.7768e-07	0.231,0.2	1.0,1.0	-0.784
hormone of Auxin IBA treatment		MSTRG.26994	3,2	0,1	0,0	2,2	4.39804e-07	1.0,0.5	0.0,0.0	0.75
hormone of Auxin IBA treatment		MSTRG.35012	0,1	1,2	2,1	0,0	1.12297e-06	0.0,0.2	1.0,1.0	-0.9
hormone of Auxin IBA treatment		MSTRG.25563	1,0	2,1	1,2	0,0	2.16791e-06	0.227,0.0	1.0,1.0	-0.886
hormone of Auxin IBA treatment		MSTRG.27719	2,3	1,1	0,0	4,2	3.84382e-05	0.522,0.621	0.0,0.0	0.572
hormone of Auxin IBA treatment		MSTRG.42902	0,2	1,2	2,2	0,0	6.12539e-05	0.0,0.333	1.0,1.0	-0.834
hormone of Auxin IBA treatment		MSTRG.6637	2,0	2,1	1,1	0,0	6.13031e-05	0.333,0.0	1.0,1.0	-0.834
hormone of Auxin IBA treatment		MSTRG.18430	2,0	2,1	1,1	0,0	6.13031e-05	0.333,0.0	1.0,1.0	-0.834
hormone of Auxin IBA treatment		MSTRG.13915	24,7	5,2	20,11	0,0	7.211e-05	0.747,0.683	1.0,1.0	-0.285
hormone of Auxin IBA treatment		MSTRG.41709	44,5	0,0	67,3	11,0	7.914e-05	1.0,1.0	0.756,1.0	0.122
hormone of Auxin IBA treatment		MSTRG.19099	4,7	1,0	3,2	3,3	9.24131e-05	0.667,1.0	0.333,0.25	0.542
hormone of Auxin IBA treatment		MSTRG.28733	9,5	0,0	5,4	2,2	0.000150132	1.0,1.0	0.556,0.5	0.472
hormone of Auxin IBA treatment		MSTRG.13471	0,1	1,3	3,3	0,2	0.000253912	0.0,0.143	1.0,0.429	-0.643
hormone of Auxin IBA treatment		MSTRG.20655	1,1	0,0	1,0	1,1	0.000271237	1.0,1.0	0.333,0.0	0.834
hormone of Auxin IBA treatment		MSTRG.41304	2,3	0,0	1,0	1,1	0.000271237	1.0,1.0	0.333,0.0	0.834
hormone of Auxin IBA treatment		MSTRG.1617	4,2	7,2	0,0	7,1	0.000317628	0.222,0.333	0.0,0.0	0.278
hormone of Auxin IBA treatment		MSTRG.4072	3,1	1,0	2,0	3,1	0.000374376	0.6,1.0	0.25,0.0	0.675
hormone of Auxin IBA treatment		MSTRG.35587	7,4	7,9	0,1	5,6	0.00045437	0.333,0.182	0.0,0.077	0.219
hormone of Auxin IBA treatment		MSTRG.25623	13,5	22,0	14,11	0,0	0.000481646	0.228,1.0	1.0,1.0	-0.386
hormone of Auxin IBA treatment		MSTRG.39638	3,0	2,1	1,1	0,0	0.000500107	0.429,0.0	1.0,1.0	-0.785
hormone of Auxin IBA treatment		MSTRG.3995	1,1	5,0	1,2	0,0	0.000509005	0.091,1.0	1.0,1.0	-0.455
hormone of Auxin IBA treatment		MSTRG.31826	0,0	4,4	2,1	0,1	0.000555871	0.0,0.0	1.0,0.333	-0.666
hormone of Auxin IBA treatment		MSTRG.11385	4,0	1,2	2,2	0,0	0.000626	0.667,0.0	1.0,1.0	-0.666
hormone of Auxin IBA treatment		MSTRG.1271	2,3	0,2	0,1	2,1	0.000711379	1.0,0.468	0.0,0.369	0.549
hormone of Auxin IBA treatment		MSTRG.26070	1,1	0,0	1,0	0,2	0.00119564	1.0,1.0	1.0,0.0	0.5
hormone of Auxin IBA treatment		MSTRG.17283	0,1	2,0	1,1	0,0	0.00119564	0.0,1.0	1.0,1.0	-0.5
hormone of Auxin IBA treatment		MSTRG.1824	1,0	0,2	2,3	0,0	0.00119564	1.0,0.0	1.0,1.0	-0.5
hormone of Auxin IBA treatment		MSTRG.6999	2,3	1,3	4,7	0,1	0.00139566	0.6,0.429	1.0,0.84	-0.405
hormone of Auxin IBA treatment		MSTRG.14937	2,1	0,0	4,0	2,1	0.00142146	1.0,1.0	0.5,0.0	0.75
hormone of Auxin IBA treatment		MSTRG.33828	0,0	5,3	4,1	5,3	0.0015247	0.0,0.0	0.286,0.143	-0.214
hormone of Auxin IBA treatment		MSTRG.9831	1261	0,12	3166	0,1	0.00168654	1.0,0.934	1.0,0.991	-0.028
hormone of Auxin IBA treatment		MSTRG.16541	1,0	3,2	3,7	8,1	0.00172447	0.143,0.0	0.158,0.778	-0.397
hormone of Auxin IBA treatment		MSTRG.38019	0,0	2,2	1,3	1,2	0.0017295	0.0,0.0	0.333,0.429	-0.381
hormone of Auxin IBA treatment		MSTRG.31923	16,4	3,1	11,2	0,0	0.00173006	0.727,0.667	1.0,1.0	-0.303
hormone of Auxin IBA treatment		MSTRG.1345	1,2	1,0	1,0	0,2	0.00203889	0.333,1.0	1.0,0.0	0.166
hormone of Auxin IBA treatment		MSTRG.32862	0,0	22,7	2,5	21,27	0.00233884	0.0,0.0	0.073,0.133	-0.103
hormone of Auxin IBA treatment		MSTRG.15402	3,2	1,0	3,1	2,1	0.00260285	0.6,1.0	0.429,0.333	0.419
hormone of Auxin IBA treatment		MSTRG.8048	1,1	3,0	1,1	0,0	0.00323281	0.143,1.0	1.0,1.0	-0.428
hormone of Auxin IBA treatment		MSTRG.48463	10,4	0,1	8,2	2,2	0.00327023	1.0,0.667	0.667,0.333	0.334
hormone of Auxin IBA treatment		MSTRG.15231	4,1	2,1	6,1	0,0	0.00391827	0.5,0.333	1.0,1.0	-0.584
hormone of Auxin IBA treatment		MSTRG.23428	1,2	0,1	0,3	2,1	0.00409124	1.0,0.5	0.0,0.6	0.45
hormone of Auxin IBA treatment		MSTRG.43662	3,0	0,3	2,1	0,0	0.00417034	1.0,0.0	1.0,1.0	-0.5
hormone of Auxin IBA treatment		MSTRG.585	1,2	0,0	2,3	2,1	0.00420885	1.0,1.0	0.334,0.601	0.532
hormone of Auxin IBA treatment		MSTRG.11406	99,9	4,0	174,5	26,0	0.00445523	0.949,1.0	0.834,1.0	0.057
hormone of Auxin IBA treatment		MSTRG.39662	1,0	5,1	1,1	0,1	0.00477685	0.14,0.0	1.0,0.448	-0.654
hormone of Auxin IBA treatment		MSTRG.13167	2,2	2,1	0,1	4,4	0.00493203	0.333,0.5	0.0,0.111	0.361
hormone of Auxin IBA treatment		MSTRG.32751	2,2	4,3	0,0	2,4	0.00502322	0.2,0.25	0.0,0.0	0.225
hormone of Auxin IBA treatment		MSTRG.14133	5,1	0,0	2,2	0,4	0.00525109	1.0,1.0	1.0,0.2	0.4
hormone of Auxin IBA treatment		MSTRG.23241	5,1	1,6	0,1	2,7	0.00546688	0.714,0.077	0.0,0.067	0.362
hormone of Auxin IBA treatment		MSTRG.32091	0,2	8,4	3,1	2,0	0.00578417	0.0,0.247	0.496,1.0	-0.625
hormone of Auxin IBA treatment		MSTRG.19130	36,22	119105	57,19	115,42	0.00586773	0.131,0.095	0.199,0.184	-0.079
hormone of Auxin IBA treatment		MSTRG.2462	14,6	7,0	12,3	1,0	0.00647532	0.501,1.0	0.858,1.0	-0.179
hormone of Auxin IBA treatment		MSTRG.3910	3,1	1,2	1,0	1,5	0.0093304	0.628,0.22	0.36,0.0	0.244
hormone of Auxin IBA treatment		MSTRG.14439	3,2	1,1	1,1	5,1	0.00944027	0.6,0.5	0.091,0.333	0.338
hormone of Auxin IBA treatment		MSTRG.49182	3,3	2,4	4,8	1,1	0.00993093	0.436,0.279	0.673,0.805	-0.382
hormone of Auxin IBA treatment		MSTRG.31923	2,2	1,1	3,1	0,1	0.0103793	0.5,0.5	1.0,0.333	-0.166
hormone of Auxin IBA treatment		MSTRG.10557	2,2	6,3	0,0	7,6	0.0110603	0.143,0.25	0.0,0.0	0.197
hormone of Auxin IBA treatment		MSTRG.28340	3,3	0,2	2,0	1,2	0.0114845	1.0,0.429	0.5,0.0	0.465
hormone of Auxin IBA treatment		MSTRG.24992	0,2	1,1	1,1	0,0	0.0114899	0.0,0.5	1.0,1.0	-0.75
hormone of Auxin IBA treatment		MSTRG.49883	1,1	0,0	2,0	1,1	0.0114899	1.0,1.0	0.5,0.0	0.75
hormone of Auxin IBA treatment		MSTRG.1756	1,1	0,0	0,2	2,0	0.0117395	1.0,1.0	0.0,1.0	0.5
hormone of Auxin IBA treatment		MSTRG.14406	1,1	0,0	1,2	3,0	0.0133642	1.0,1.0	0.143,1.0	0.428
hormone of Auxin IBA treatment		MSTRG.3399	2,2	1,1	1,1	0,0	0.0139821	0.5,0.5	1.0,1.0	-0.5
hormone of Auxin IBA treatment		MSTRG.37477	1,2	1,1	1,1	1,0	0.0152085	0.333,0.5	0.333,1.0	-0.25
hormone of Auxin IBA treatment		MSTRG.13683	1,1	0,1	3,1	1,1	0.0166518	1.0,0.333	0.6,0.333	0.2
hormone of Auxin IBA treatment		MSTRG.12846	4,4	2,0	4,0	4,1	0.0176404	0.5,1.0	0.333,0.0	0.584
hormone of Auxin IBA treatment		MSTRG.16354	1,3	3,5	1,0	4,5	0.0191415	0.143,0.231	0.111,0.0	0.132
hormone of Auxin IBA treatment		MSTRG.17897	3,0	4,1	1,1	0,1	0.0195768	0.277,0.0	1.0,0.338	-0.53
hormone of Auxin IBA treatment		MSTRG.10308	1,1	1,0	3,0	2,1	0.0202444	0.333,1.0	0.429,0.0	0.452
hormone of Auxin IBA treatment		MSTRG.14194	2,1	0,2	1,0	0,1	0.0207997	1.0,0.2	1.0,0.0	0.1
hormone of Auxin IBA treatment		MSTRG.32491	1,1	2,0	0,1	1,0	0.0209169	0.2,1.0	0.0,1.0	0.1
hormone of Auxin IBA treatment		MSTRG.20140	2,4	0,0	6,4	1,2	0.0214026	1.0,1.0	0.75,0.5	0.375
hormone of Auxin IBA treatment		MSTRG.2151	2,2	1,1	1,0	0,1	0.0215101	0.5,0.5	1.0,0.0	0
hormone of Auxin IBA treatment		MSTRG.18435	7,3	1,0	11,0	2,1	0.0215496	0.778,1.0	0.733,0.0	0.522
hormone of Auxin IBA treatment		MSTRG.38646	1,0	2,1	3,1	0,6	0.0219495	0.2,0.0	1.0,0.077	-0.439
hormone of Auxin IBA treatment		MSTRG.20	2,1	4,5	1,1	1,0	0.0223644	0.2,0.091	0.333,1.0	-0.521
hormone of Auxin IBA treatment		MSTRG.38881	5,1	2,1	0,1	1,0	0.0228057	0.556,0.333	0.0,1.0	-0.055
hormone of Auxin IBA treatment		MSTRG.23273	1,1	1,0	1,0	1,1	0.0236347	0.333,1.0	0.333,0.0	0.5
hormone of Auxin IBA treatment		MSTRG.49696	1,0	1,1	1,1	1,0	0.0236347	0.333,0.0	0.333,1.0	-0.5
hormone of Auxin IBA treatment		MSTRG.32975	1,1	0,1	0,1	1,1	0.0236347	1.0,0.333	0.0,0.333	0.5
hormone of Auxin IBA treatment		MSTRG.47885	0,1	1,1	1,1	1,0	0.0236347	0.0,0.333	0.333,1.0	-0.5
hormone of Auxin IBA treatment		MSTRG.23745	0,0	1,2	1,1	1,0	0.0236347	0.0,0.0	0.333,1.0	-0.666
hormone of Auxin IBA treatment		MSTRG.31642	1,0	4,1	1,2	1,2	0.0237416	0.111,0.0	0.333,0.333	-0.278
hormone of Auxin IBA treatment		MSTRG.318	1,0	1,3	5,0	4,2	0.0239799	0.368,0.0	0.421,0.0	-0.026
hormone of Auxin IBA treatment		MSTRG.14792	1,0	2,5	1,2	2,3	0.0245136	0.2,0.0	0.2,0.25	-0.125
hormone of Auxin IBA treatment		MSTRG.25490	2,0	1,2	1,1	1,0	0.0247315	0.5,0.0	0.333,1.0	-0.416
hormone of Auxin IBA treatment		MSTRG.41058	2,4	2,13	1,1	4,17	0.0259333	0.368,0.152	0.127,0.033	0.18
hormone of Auxin IBA treatment		MSTRG.19099	0,3	2,0	4,4	0,1	0.0261194	0.0,1.0	1.0,0.667	-0.334
hormone of Auxin IBA treatment		MSTRG.29996	7,5	0,4	5,3	0,1	0.0282459	1.0,0.418	1.0,0.633	-0.108
hormone of Auxin IBA treatment		MSTRG.16027	12,8	2,1	18,9	0,0	0.0299609	0.75,0.8	1.0,1.0	-0.225
hormone of Auxin IBA treatment		MSTRG.29216	0,0	7,8	1,3	6,10	0.0332948	0.0,0.0	0.077,0.13	-0.104
hormone of Auxin IBA treatment		MSTRG.8082	1,2	2,0	1,0	1,3	0.0342537	0.2,1.0	0.333,0.0	0.433
hormone of Auxin IBA treatment		MSTRG.6669	8,0	0,2	3,1	0,0	0.0346051	1.0,0.0	1.0,1.0	-0.5
hormone of Auxin IBA treatment		MSTRG.51222	0,0	7,1	4,0	10,1	0.0362223	0.0,0.0	0.167,0.0	-0.084
hormone of Auxin IBA treatment		MSTRG.44777	7,3	8,1	4,0	13,1	0.0383815	0.315,0.612	0.139,0.0	0.394
hormone of Auxin IBA treatment		MSTRG.12775	2,2	1,0	1,2	3,0	0.0390393	0.5,1.0	0.143,1.0	0.178
hormone of Auxin IBA treatment		MSTRG.25979	2,2	3,0	1,1	6,2	0.0395145	0.25,1.0	0.077,0.2	0.486
hormone of Auxin IBA treatment		MSTRG.3116	4,2	0,1	2,1	3,0	0.0439987	1.0,0.5	0.25,1.0	0.125
hormone of Auxin IBA treatment		MSTRG.31506	3,0	10,3	8,1	9,3	0.0441952	0.13,0.0	0.308,0.143	-0.16
hormone of Auxin IBA treatment		MSTRG.42314	301,6	2,0	347,5	8,0	0.0466731	0.987,1.0	0.956,1.0	0.016
hormone of Auxin IBA treatment		MSTRG.16600	3,0	1,3	7,5	3,1	0.0496553	0.637,0.0	0.578,0.745	-0.343
hormone of Auxin IBA treatment	ES	MSTRG.33277	1,1	6,1	1,3	0,0	4.43992e-11	0.077,0.333	1.0,1.0	-0.795
hormone of Auxin IBA treatment		MSTRG.33277	1,1	6,1	1,3	0,0	4.43992e-11	0.077,0.333	1.0,1.0	-0.795
hormone of Auxin IBA treatment		MSTRG.14133	0,0	1,1	1,1	0,0	1.7727e-08	0.0,0.0	1.0,1.0	-1
hormone of Auxin IBA treatment		MSTRG.20615	1,1	0,0	0,0	1,1	1.89536e-08	1.0,1.0	0.0,0.0	1
hormone of Auxin IBA treatment		MSTRG.14681	2,9	0,0	2,1	4,1	9.26855e-08	1.0,1.0	0.211,0.349	0.72
hormone of Auxin IBA treatment		MSTRG.19667	1,4	0,1	0,0	4,1	1.85289e-07	1.0,0.688	0.0,0.0	0.844
hormone of Auxin IBA treatment		MSTRG.5955	1,0	1,2	3,3	0,1	6.33134e-06	0.333,0.0	1.0,0.6	-0.634
hormone of Auxin IBA treatment		MSTRG.30481	0,3	3,1	1,1	0,0	2.12187e-05	0.0,0.653	1.0,1.0	-0.673
hormone of Auxin IBA treatment		MSTRG.49492	3,1	0,0	4,1	3,1	4.37815e-05	1.0,1.0	0.412,0.345	0.622
hormone of Auxin IBA treatment		MSTRG.19398	2,0	1,2	1,2	0,0	5.15161e-05	0.5,0.0	1.0,1.0	-0.75
hormone of Auxin IBA treatment		MSTRG.9025	4,1	2,2	0,0	1,3	9.24332e-05	0.589,0.264	0.0,0.0	0.426
hormone of Auxin IBA treatment		MSTRG.49492	5,2	0,0	7,2	3,1	0.000204331	1.0,1.0	0.538,0.5	0.481
hormone of Auxin IBA treatment		MSTRG.20461	3,3	0,1	1,3	2,6	0.000248436	1.0,0.6	0.2,0.2	0.6
hormone of Auxin IBA treatment		MSTRG.43217	0,1	1,1	2,6	0,2	0.000294819	0.0,0.333	1.0,0.6	-0.634
hormone of Auxin IBA treatment		MSTRG.49492	7,1	0,0	8,6	3,1	0.00106329	1.0,1.0	0.571,0.75	0.34
hormone of Auxin IBA treatment		MSTRG.16389	1,1	0,1	1,0	0,3	0.00116099	1.0,0.343	1.0,0.0	0.171
hormone of Auxin IBA treatment		MSTRG.20739	1,0	0,2	2,2	0,0	0.00119564	1.0,0.0	1.0,1.0	-0.5
hormone of Auxin IBA treatment		MSTRG.17132	9,8	2,3	11,16	1,0	0.00122152	0.699,0.579	0.85,1.0	-0.286
hormone of Auxin IBA treatment		MSTRG.37417	2,4	7,7	0,0	5,2	0.001284	0.125,0.222	0.0,0.0	0.173
hormone of Auxin IBA treatment		MSTRG.32470	2,4	1,0	2,2	2,2	0.00133645	0.516,1.0	0.347,0.347	0.411
hormone of Auxin IBA treatment		MSTRG.9905	2,0	1,1	3,1	0,1	0.00142245	0.5,0.0	1.0,0.333	-0.416
hormone of Auxin IBA treatment		MSTRG.37406	2,2	2,2	0,0	4,1	0.00161475	0.333,0.333	0.0,0.0	0.333
hormone of Auxin IBA treatment		MSTRG.115	1,4	0,0	1,1	1,1	0.00166386	1.0,1.0	0.338,0.338	0.662
hormone of Auxin IBA treatment		MSTRG.6329	1,5	5,20	0,0	2,37	0.00167057	0.105,0.128	0.0,0.0	0.116
hormone of Auxin IBA treatment		MSTRG.20739	1,0	0,2	1,3	0,0	0.00214733	1.0,0.0	1.0,1.0	-0.5
hormone of Auxin IBA treatment		MSTRG.3458	6,6	0,0	2,3	0,6	0.0021673	1.0,1.0	1.0,0.263	0.369
hormone of Auxin IBA treatment		MSTRG.45159	19,4	0,0	8,11	1,3	0.00224841	1.0,1.0	0.8,0.647	0.276
hormone of Auxin IBA treatment		MSTRG.9001	0,2	3,0	1,1	0,0	0.0023049	0.0,1.0	1.0,1.0	-0.5
hormone of Auxin IBA treatment		MSTRG.31181	24,9	0,2	2,6	3,2	0.00258257	1.0,0.694	0.252,0.602	0.42
hormone of Auxin IBA treatment		MSTRG.26339	4,3	3,1	3,4	0,1	0.00309532	0.4,0.6	1.0,0.667	-0.334
hormone of Auxin IBA treatment		MSTRG.48262	7,8	0,1	10,16	1,6	0.0030979	1.0,0.832	0.861,0.623	0.174
hormone of Auxin IBA treatment		MSTRG.40943	1,1	3,0	9,1	0,0	0.00322774	0.143,1.0	1.0,1.0	-0.428
hormone of Auxin IBA treatment		MSTRG.17084	3,5	1,0	2,2	1,2	0.00361448	0.635,1.0	0.537,0.367	0.365
hormone of Auxin IBA treatment		MSTRG.46527	0,1	2,0	1,1	1,0	0.00429499	0.0,1.0	0.407,1.0	-0.204
hormone of Auxin IBA treatment		MSTRG.34259	11,13	5,8	1,8	4,15	0.00536009	0.524,0.448	0.111,0.211	0.325
hormone of Auxin IBA treatment		MSTRG.28507	14,2	0,0	8,4	4,0	0.00616812	1.0,1.0	0.537,1.0	0.232
hormone of Auxin IBA treatment		MSTRG.40943	3,3	1,2	5,3	0,1	0.00676213	0.6,0.429	1.0,0.6	-0.286
hormone of Auxin IBA treatment		MSTRG.19996	37,15	4,1	36,19	0,1	0.00703887	0.822,0.882	1.0,0.905	-0.101
hormone of Auxin IBA treatment		MSTRG.42388	9,8	2,2	5,4	1,0	0.00823114	0.692,0.667	0.714,1.0	-0.177
hormone of Auxin IBA treatment		MSTRG.41058	7,35	0,5	18,30	0,1	0.00850031	1.0,0.778	1.0,0.938	-0.08
hormone of Auxin IBA treatment		MSTRG.28907	8,2	1,0	9,5	6,0	0.00874163	0.8,1.0	0.429,1.0	0.185
hormone of Auxin IBA treatment		MSTRG.40143	31,30	7,1	27,40	2,0	0.00926452	0.703,0.941	0.878,1.0	-0.117
hormone of Auxin IBA treatment		MSTRG.19099	4,2	2,0	0,1	2,0	0.00927828	0.5,1.0	0.0,1.0	0.25
hormone of Auxin IBA treatment		MSTRG.40598	1,0	2,3	6,1	6,8	0.00935732	0.204,0.0	0.339,0.06	-0.098
hormone of Auxin IBA treatment		MSTRG.8296	1,1	0,1	1,2	2,1	0.00999722	1.0,0.385	0.239,0.556	0.295
hormone of Auxin IBA treatment		MSTRG.30080	3,3	0,0	2,0	1,1	0.0114899	1.0,1.0	0.5,0.0	0.75
hormone of Auxin IBA treatment		MSTRG.14389	10,8	1,0	5,3	1,2	0.0139594	0.837,1.0	0.719,0.435	0.342
hormone of Auxin IBA treatment		MSTRG.22621	1,1	1,0	0,0	3,1	0.0141911	0.368,1.0	0.0,0.0	0.684
hormone of Auxin IBA treatment		MSTRG.13664	2,1	4,3	5,5	3,1	0.0148528	0.2,0.143	0.455,0.714	-0.413
hormone of Auxin IBA treatment		MSTRG.120	5,3	2,1	4,3	1,0	0.0151295	0.657,0.697	0.754,1.0	-0.2
hormone of Auxin IBA treatment		MSTRG.47088	0,1	1,7	2,3	2,11	0.0161173	0.0,0.072	0.352,0.129	-0.204
hormone of Auxin IBA treatment		MSTRG.31971	7,1	0,3	7,3	0,0	0.0162354	1.0,0.143	1.0,1.0	-0.428
hormone of Auxin IBA treatment		MSTRG.37682	22,11	0,0	27,13	2,2	0.0179137	1.0,1.0	0.903,0.818	0.139
hormone of Auxin IBA treatment		MSTRG.14815	1,1	0,1	4,0	1,1	0.0180982	1.0,0.336	0.669,0.0	0.334
hormone of Auxin IBA treatment		MSTRG.26750	0,1	3,2	5,0	5,2	0.0195243	0.0,0.2	0.333,0.0	-0.067
hormone of Auxin IBA treatment		MSTRG.9338	1,3	0,3	4,5	0,0	0.0218888	1.0,0.333	1.0,1.0	-0.334
hormone of Auxin IBA treatment		MSTRG.9338	1,2	0,3	4,4	0,0	0.0223425	1.0,0.277	1.0,1.0	-0.361
hormone of Auxin IBA treatment		MSTRG.678	2,2	10,5	0,0	4,2	0.0241214	0.091,0.167	0.0,0.0	0.129
hormone of Auxin IBA treatment		MSTRG.47250	0,2	2,0	1,2	1,0	0.0249734	0.0,1.0	0.341,1.0	-0.17
hormone of Auxin IBA treatment		MSTRG.3995	1,3	1,1	0,1	1,0	0.0258175	0.364,0.632	0.0,1.0	-0.002
hormone of Auxin IBA treatment		MSTRG.38996	4,1	3,0	2,2	0,0	0.0262359	0.4,1.0	1.0,1.0	-0.3
hormone of Auxin IBA treatment		MSTRG.11697	62,33	2,0	56,19	4,2	0.026601	0.953,1.0	0.902,0.862	0.094
hormone of Auxin IBA treatment		MSTRG.50288	1,0	0,1	1,1	1,1	0.0289011	1.0,0.0	0.371,0.371	0.129
hormone of Auxin IBA treatment		MSTRG.3430	4,0	5,1	0,1	2,4	0.0296863	0.286,0.0	0.0,0.111	0.087
hormone of Auxin IBA treatment		MSTRG.1390	49,16	18,5	61,18	5,5	0.033967	0.576,0.615	0.859,0.643	-0.156
hormone of Auxin IBA treatment	MXE	MSTRG.2624	7,2	1,0	5,0	2,3	0.000332148	0.849,1.0	0.668,0.0	0.591
hormone of Auxin IBA treatment		MSTRG.17084	1,1	2,3	6,2	1,1	0.00118618	0.302,0.224	0.838,0.633	-0.473
hormone of Auxin IBA treatment		MSTRG.11697	4,4	3,2	8,1	1,0	0.00157696	0.504,0.604	0.859,1.0	-0.375
hormone of Auxin IBA treatment		MSTRG.11697	2,0	29,19	5,2	30,14	0.0224036	0.056,0.0	0.125,0.109	-0.089
Description	AS type	GeneID	IJC_purple	SJC_purple	IJC_green	SJC_green	PValue	PSI_purple	PSI_green	△PSI
differences in buds and leaves color between parents and their individuals	A3SS	MSTRG.18168	0,0,1	229167207	22,28,19	136158166	0	0.0,0.0,0.004	0.111,0.121,0.081	-0.103
differences in buds and leaves color between parents and their individuals		MSTRG.11468	7,8,20	18,9,25	13,19,6	0,0,0	6.66134e-16	0.266,0.453,0.427	1.0,1.0,1.0	-0.618
differences in buds and leaves color between parents and their individuals		MSTRG.17673	17,10,13	41,53,61	1,3,0	94,102,82	2.43805e-13	0.172,0.086,0.096	0.005,0.014,0.0	0.112
differences in buds and leaves color between parents and their individuals		MSTRG.2316	29,39,47	6,10,10	79,60,65	0,1,0	2.42961e-12	0.785,0.747,0.78	1.0,0.978,1.0	-0.222
differences in buds and leaves color between parents and their individuals		MSTRG.28905	0,0,0	29,18,22	15,25,10	23,0,13	6.5683e-12	0.0,0.0,0.0	0.337,1.0,0.375	-0.571
differences in buds and leaves color between parents and their individuals		MSTRG.2272	7,10,9	0,0,0	3,5,0	4,5,6	1.81902e-11	1.0,1.0,1.0	0.423,0.494,0.0	0.694
differences in buds and leaves color between parents and their individuals		MSTRG.10638	478763682	0,0,60	854610941	0,0,0	2.88384e-10	1.0,1.0,0.886	1.0,1.0,1.0	-0.038
differences in buds and leaves color between parents and their individuals		MSTRG.29356	34,37,64	0,0,0	42,100,53	0,36,16	5.10074e-10	1.0,1.0,1.0	1.0,0.726,0.76	0.171
differences in buds and leaves color between parents and their individuals		MSTRG.2219	46,31,66	0,0,0	36,37,41	0,24,18	8.26502e-10	1.0,1.0,1.0	1.0,0.595,0.685	0.24
differences in buds and leaves color between parents and their individuals		MSTRG.33906	0,5,0	1,2,6	1,2,3	0,0,0	2.03415e-09	0.0,0.668,0.0	1.0,1.0,1.0	-0.777
differences in buds and leaves color between parents and their individuals		MSTRG.28391	0,0,0	1,14,4	6,2,4	0,6,2	4.65797e-09	0.0,0.0,0.0	1.0,0.244,0.66	-0.635
differences in buds and leaves color between parents and their individuals		MSTRG.10597	497422480	0,0,63	220468457	0,0,0	5.15164e-09	1.0,1.0,0.874	1.0,1.0,1.0	-0.042
differences in buds and leaves color between parents and their individuals		MSTRG.10597	453434390	0,0,63	195494486	0,0,0	9.72241e-09	1.0,1.0,0.853	1.0,1.0,1.0	-0.049
differences in buds and leaves color between parents and their individuals		MSTRG.27872	0,0,18	28,22,1	8,4,9	1,0,0	1.13261e-08	0.0,0.0,0.942	0.879,1.0,1.0	-0.646
differences in buds and leaves color between parents and their individuals		MSTRG.12011	1,1,0	25,18,22	9,10,9	19,29,23	4.33376e-08	0.02,0.027,0.0	0.191,0.147,0.164	-0.152
differences in buds and leaves color between parents and their individuals		MSTRG.44587	20,8,45	12,4,39	26,32,37	5,2,4	6.62586e-08	0.601,0.644,0.511	0.825,0.935,0.893	-0.299
differences in buds and leaves color between parents and their individuals		MSTRG.23235	6,6,11	1,0,0	20,5,5	27,17,1	1.18179e-07	0.85,1.0,1.0	0.412,0.218,0.826	0.465
differences in buds and leaves color between parents and their individuals		MSTRG.11411	86,30,97	861411707	53,57,28	1099886721	1.33247e-07	0.074,0.055,0.098	0.037,0.049,0.03	0.037
differences in buds and leaves color between parents and their individuals		MSTRG.17973	38,20,22	3,4,4	62,68,57	0,0,0	1.51832e-07	0.864,0.714,0.733	1.0,1.0,1.0	-0.23
differences in buds and leaves color between parents and their individuals		MSTRG.11715	1,1,7	6,0,9	43,32,42	0,0,0	1.64963e-07	0.129,1.0,0.41	1.0,1.0,1.0	-0.487
differences in buds and leaves color between parents and their individuals		MSTRG.46282	65,85,87	9,16,13	76,110,53	0,0,6	2.0321e-07	0.874,0.836,0.865	1.0,1.0,0.895	-0.107
differences in buds and leaves color between parents and their individuals		MSTRG.16470	5,3,14	0,0,1	30,10,8	9,10,9	2.34857e-07	1.0,1.0,0.918	0.727,0.444,0.416	0.444
differences in buds and leaves color between parents and their individuals		MSTRG.7546	84,80,98	5,7,6	88,132,79	0,0,0	2.59716e-07	0.91,0.873,0.908	1.0,1.0,1.0	-0.103
differences in buds and leaves color between parents and their individuals		MSTRG.35350	65,48,67	20,20,27	0,0,49	65,63,19	2.69255e-07	0.734,0.671,0.678	0.0,0.0,0.687	0.465
differences in buds and leaves color between parents and their individuals		MSTRG.14330	14,7,21	0,0,0	10,1,8	18,11,0	2.78674e-07	1.0,1.0,1.0	0.296,0.064,1.0	0.547
differences in buds and leaves color between parents and their individuals		MSTRG.39352	239204187	4,0,38	129177169	41,29,36	3.09931e-07	0.974,1.0,0.759	0.668,0.796,0.75	0.173
differences in buds and leaves color between parents and their individuals		MSTRG.16957	10,28,15	4,4,4	1,9,2	8,12,9	3.41174e-07	0.701,0.868,0.779	0.105,0.413,0.173	0.552
differences in buds and leaves color between parents and their individuals		MSTRG.20769	68,64,73	37,17,43	60121109	28,0,0	4.09184e-07	0.644,0.787,0.626	0.678,1.0,1.0	-0.207
differences in buds and leaves color between parents and their individuals		MSTRG.29509	5,4,3	0,0,0	3,31,24	1,10,5	4.25396e-07	1.0,1.0,1.0	0.614,0.622,0.718	0.349
differences in buds and leaves color between parents and their individuals		MSTRG.4555	47,42,42	0,3,7	38,43,22	13,20,10	4.45938e-07	1.0,0.931,0.852	0.738,0.674,0.679	0.231
differences in buds and leaves color between parents and their individuals		MSTRG.18609	9,20,20	8,0,9	18,14,19	0,0,0	5.11931e-07	0.36,1.0,0.526	1.0,1.0,1.0	-0.371
differences in buds and leaves color between parents and their individuals		MSTRG.46067	17,2,12	6,0,5	11,6,1	0,0,0	5.36533e-07	0.586,1.0,0.545	1.0,1.0,1.0	-0.29
differences in buds and leaves color between parents and their individuals		MSTRG.16708	41,36,38	10,7,6	60,65,35	2,0,2	6.33399e-07	0.794,0.829,0.856	0.966,1.0,0.943	-0.143
differences in buds and leaves color between parents and their individuals		MSTRG.36938	13,12,16	7,0,6	7,5,19	0,0,0	7.11406e-07	0.481,1.0,0.571	1.0,1.0,1.0	-0.316
differences in buds and leaves color between parents and their individuals		MSTRG.39110	2,31,41	0,12,12	3,3,2	0,0,0	7.62862e-07	1.0,0.564,0.631	1.0,1.0,1.0	-0.268
differences in buds and leaves color between parents and their individuals		MSTRG.11025	31,62,54	2,0,0	38,34,37	7,2,8	1.07816e-06	0.91,1.0,1.0	0.779,0.917,0.75	0.155
differences in buds and leaves color between parents and their individuals		MSTRG.5845	11,12,18	45,30,37	3,5,2	49,44,44	1.26477e-06	0.168,0.248,0.287	0.048,0.086,0.036	0.178
differences in buds and leaves color between parents and their individuals		MSTRG.34071	13,9,9	0,4,14	6,9,6	0,0,0	1.32378e-06	1.0,0.529,0.243	1.0,1.0,1.0	-0.409
differences in buds and leaves color between parents and their individuals		MSTRG.1914	13,45,23	0,0,0	40,23,18	6,7,0	1.34421e-06	1.0,1.0,1.0	0.77,0.623,1.0	0.202
differences in buds and leaves color between parents and their individuals		MSTRG.11162	59,1,3	0,8,7	124,119,54	0,0,0	1.35129e-06	1.0,0.101,0.278	1.0,1.0,1.0	-0.54
differences in buds and leaves color between parents and their individuals		MSTRG.5881	67,48,76	0,9,9	87,70,42	0,0,0	1.37064e-06	1.0,0.836,0.89	1.0,1.0,1.0	-0.091
differences in buds and leaves color between parents and their individuals		MSTRG.5950	92,80,163	52,10,0	82,95,100	149,63,58	1.3997e-06	0.607,0.875,1.0	0.325,0.568,0.601	0.329
differences in buds and leaves color between parents and their individuals		MSTRG.3456	10,1,9	46,37,69	1,1,0	82,63,47	1.50729e-06	0.141,0.02,0.09	0.009,0.012,0.0	0.077
differences in buds and leaves color between parents and their individuals		MSTRG.21014	39,23,45	0,0,2	34,30,37	6,5,7	1.86063e-06	1.0,1.0,0.954	0.839,0.846,0.829	0.147
differences in buds and leaves color between parents and their individuals		MSTRG.39448	0,0,17	6,3,2	2,3,4	0,1,0	2.09097e-06	0.0,0.0,0.888	1.0,0.737,1.0	-0.616
differences in buds and leaves color between parents and their individuals		MSTRG.34169	1,1,0	0,0,1	1,0,0	0,1,1	2.53406e-06	1.0,1.0,0.0	1.0,0.0,0.0	0.333
differences in buds and leaves color between parents and their individuals		MSTRG.35010	7,0,8	35,37,58	0,0,0	51,54,57	2.93177e-06	0.163,0.0,0.119	0.0,0.0,0.0	0.094
differences in buds and leaves color between parents and their individuals		MSTRG.38250	339,82,499	1,3,2	453,77,103	1,8,14	3.24322e-06	0.995,0.938,0.993	0.996,0.843,0.804	0.094
differences in buds and leaves color between parents and their individuals		MSTRG.26206	2,14,1	0,1,0	4,1,6	12,0,7	3.50518e-06	1.0,0.875,1.0	0.143,1.0,0.3	0.477
differences in buds and leaves color between parents and their individuals		MSTRG.15959	20,7,26	2,4,5	50,21,23	1,0,0	4.3059e-06	0.881,0.565,0.794	0.974,1.0,1.0	-0.245
differences in buds and leaves color between parents and their individuals		MSTRG.11505	14,17,34	0,0,1	10,12,7	1,3,4	4.49027e-06	1.0,1.0,0.944	0.833,0.667,0.467	0.326
differences in buds and leaves color between parents and their individuals		MSTRG.10638	9665201236	0,201,0	850941881	0,0,0	5.87256e-06	1.0,0.698,1.0	1.0,1.0,1.0	-0.101
differences in buds and leaves color between parents and their individuals		MSTRG.31011	17,21,1	0,0,0	12,30,7	7,0,3	6.55096e-06	1.0,1.0,1.0	0.462,1.0,0.538	0.333
differences in buds and leaves color between parents and their individuals		MSTRG.16256	49,48,63	7,6,12	61,34,38	32,25,14	6.65899e-06	0.871,0.885,0.835	0.647,0.567,0.723	0.218
differences in buds and leaves color between parents and their individuals		MSTRG.9967	0,0,0	14,6,16	0,11,7	8,27,30	6.91802e-06	0.0,0.0,0.0	0.0,0.169,0.104	-0.091
differences in buds and leaves color between parents and their individuals		MSTRG.30161	1,0,1	2,6,5	2,1,5	0,4,0	7.60212e-06	0.31,0.0,0.152	1.0,0.183,1.0	-0.574
differences in buds and leaves color between parents and their individuals		MSTRG.32252	7,4,19	13,6,16	2,2,2	16,20,13	7.82206e-06	0.282,0.327,0.464	0.084,0.068,0.101	0.273
differences in buds and leaves color between parents and their individuals		MSTRG.46051	0,0,2	8,8,8	6,4,8	7,11,8	7.88175e-06	0.0,0.0,0.191	0.448,0.256,0.486	-0.333
differences in buds and leaves color between parents and their individuals		MSTRG.45474	44,50,101	24,38,54	100,124,92	29,27,24	7.96671e-06	0.616,0.535,0.62	0.751,0.8,0.77	-0.183
differences in buds and leaves color between parents and their individuals		MSTRG.11505	23,9,21	0,4,6	20,23,17	0,0,0	8.98594e-06	1.0,0.605,0.705	1.0,1.0,1.0	-0.23
differences in buds and leaves color between parents and their individuals		MSTRG.18597	275235306	47,24,22	246291272	11,21,1	9.08566e-06	0.745,0.83,0.874	0.918,0.874,0.993	-0.112
differences in buds and leaves color between parents and their individuals		MSTRG.11729	6,4,4	23,1,34	116,340,52	16,21,18	9.80864e-06	0.2,0.794,0.102	0.875,0.94,0.735	-0.485
differences in buds and leaves color between parents and their individuals		MSTRG.21911	3,12,6	0,1,0	8,4,1	0,9,7	1.07707e-05	1.0,0.909,1.0	1.0,0.27,0.106	0.511
differences in buds and leaves color between parents and their individuals		MSTRG.11695	8,8,14	1,48,74	13,18,14	2,1,1	1.10665e-05	0.86,0.114,0.127	0.834,0.933,0.915	-0.527
differences in buds and leaves color between parents and their individuals		MSTRG.16708	11,22,9	10,7,6	19,21,16	2,0,2	1.16443e-05	0.394,0.65,0.47	0.849,1.0,0.825	-0.387
differences in buds and leaves color between parents and their individuals		MSTRG.8486	51,45,44	1,4,10	47,73,40	0,0,1	1.21429e-05	0.98,0.917,0.811	1.0,1.0,0.975	-0.089
differences in buds and leaves color between parents and their individuals		MSTRG.30594	68,30,73	136136170	89,105,84	122126126	1.22569e-05	0.2,0.099,0.177	0.267,0.294,0.25	-0.112
differences in buds and leaves color between parents and their individuals		MSTRG.3536	7,21,6	0,0,1	11,5,19	3,5,3	1.25541e-05	1.0,1.0,0.802	0.712,0.403,0.81	0.292
differences in buds and leaves color between parents and their individuals		MSTRG.6179	7,1,8	1,0,0	0,3,9	7,1,3	1.34917e-05	0.868,1.0,1.0	0.0,0.738,0.738	0.464
differences in buds and leaves color between parents and their individuals		MSTRG.9728	0,0,0	6,10,19	4,3,3	9,30,6	1.6464e-05	0.0,0.0,0.0	0.284,0.082,0.308	-0.225
differences in buds and leaves color between parents and their individuals		MSTRG.29701	38,28,38	5,3,4	42,17,30	0,0,1	1.75358e-05	0.792,0.824,0.826	1.0,1.0,0.938	-0.165
differences in buds and leaves color between parents and their individuals		MSTRG.32452	9,20,0	60,35,92	21,44,31	48,49,35	2.1345e-05	0.128,0.358,0.0	0.299,0.467,0.464	-0.248
differences in buds and leaves color between parents and their individuals		MSTRG.28685	0,1,1	24,29,38	5,8,1	27,21,19	2.33538e-05	0.0,0.025,0.019	0.12,0.219,0.037	-0.111
differences in buds and leaves color between parents and their individuals		MSTRG.35535	4,226,4	0,0,0	120149179	4,0,20	2.52889e-05	1.0,1.0,1.0	0.967,1.0,0.897	0.045
differences in buds and leaves color between parents and their individuals		MSTRG.734	53,38,45	0,0,20	61,59,57	0,0,0	2.57812e-05	1.0,1.0,0.691	1.0,1.0,1.0	-0.103
differences in buds and leaves color between parents and their individuals		MSTRG.45296	6,0,3	67,59,82	3,17,12	71,36,60	2.63153e-05	0.043,0.0,0.018	0.021,0.191,0.091	-0.081
differences in buds and leaves color between parents and their individuals		MSTRG.39352	239202186	6,0,45	128177168	26,32,36	2.75692e-05	0.963,1.0,0.729	0.762,0.782,0.752	0.132
differences in buds and leaves color between parents and their individuals		MSTRG.35184	46,19,59	26,17,34	38,36,15	74,47,24	2.99207e-05	0.536,0.422,0.531	0.251,0.333,0.29	0.205
differences in buds and leaves color between parents and their individuals		MSTRG.4673	1,1,0	2,7,5	2,4,0	0,0,2	3.04317e-05	0.308,0.113,0.0	1.0,1.0,0.0	-0.526
differences in buds and leaves color between parents and their individuals		MSTRG.41092	28,0,95	133146354	0,34,1	375141315	3.07111e-05	0.171,0.0,0.208	0.0,0.191,0.003	0.062
differences in buds and leaves color between parents and their individuals		MSTRG.18293	123,78,118	13,3,10	42,53,39	0,0,2	3.32715e-05	0.866,0.947,0.889	1.0,1.0,0.93	-0.076
differences in buds and leaves color between parents and their individuals		MSTRG.15951	22,26,26	0,0,1	19,27,17	12,3,0	3.33557e-05	1.0,1.0,0.929	0.442,0.818,1.0	0.223
differences in buds and leaves color between parents and their individuals		MSTRG.5977	14,14,20	9,3,0	9,12,1	12,14,17	3.56582e-05	0.581,0.806,1.0	0.401,0.433,0.05	0.501
differences in buds and leaves color between parents and their individuals		MSTRG.26595	1,6,7	9,12,0	0,0,0	17,11,14	3.83048e-05	0.064,0.235,1.0	0.0,0.0,0.0	0.433
differences in buds and leaves color between parents and their individuals		MSTRG.21911	3,26,125	0,1,0	52,66,88	0,9,7	4.114e-05	1.0,0.953,1.0	1.0,0.852,0.908	0.064
differences in buds and leaves color between parents and their individuals		MSTRG.28851	56,59,66	7,1,6	63,74,55	17,15,17	4.21024e-05	0.882,0.982,0.911	0.776,0.821,0.751	0.142
differences in buds and leaves color between parents and their individuals		MSTRG.40397	7,1,4	5,0,2	10,16,2	0,0,0	4.3943e-05	0.548,1.0,0.634	1.0,1.0,1.0	-0.273
differences in buds and leaves color between parents and their individuals		MSTRG.34710	38,33,50	1,0,0	33,37,26	1,10,1	5.54834e-05	0.972,1.0,1.0	0.968,0.773,0.96	0.09
differences in buds and leaves color between parents and their individuals		MSTRG.29610	3,2,1	0,2,0	1,0,0	0,1,2	5.67726e-05	1.0,0.475,1.0	1.0,0.0,0.0	0.492
differences in buds and leaves color between parents and their individuals		MSTRG.7801	17,38,30	0,0,0	36,19,31	7,2,1	6.11193e-05	1.0,1.0,1.0	0.816,0.891,0.964	0.11
differences in buds and leaves color between parents and their individuals		MSTRG.20019	99114144	2,1,3	116,86,93	6,6,11	6.15878e-05	0.979,0.991,0.978	0.947,0.93,0.887	0.061
differences in buds and leaves color between parents and their individuals		MSTRG.35184	58,19,56	26,17,34	40,38,15	74,47,24	6.29819e-05	0.577,0.406,0.502	0.248,0.331,0.276	0.21
differences in buds and leaves color between parents and their individuals		MSTRG.22275	21,10,9	3,1,4	12,8,6	0,0,1	6.67126e-05	0.778,0.833,0.529	1.0,1.0,0.75	-0.203
differences in buds and leaves color between parents and their individuals		MSTRG.14215	4,11,9	0,3,4	7,14,7	0,0,1	6.84249e-05	1.0,0.7,0.589	1.0,1.0,0.817	-0.176
differences in buds and leaves color between parents and their individuals		MSTRG.44807	12,7,22	0,1,0	7,4,22	4,4,0	6.93637e-05	1.0,0.778,1.0	0.467,0.333,1.0	0.326
differences in buds and leaves color between parents and their individuals		MSTRG.29898	373371423	0,0,0	270525295	29,0,0	7.08287e-05	1.0,1.0,1.0	0.89,1.0,1.0	0.037
differences in buds and leaves color between parents and their individuals		MSTRG.27904	9,0,10	62,61,61	2,1,1	74,52,88	7.12976e-05	0.117,0.0,0.13	0.024,0.017,0.01	0.065
differences in buds and leaves color between parents and their individuals		MSTRG.38192	8,3,9	2,5,0	3,10,4	0,0,0	7.21103e-05	0.667,0.231,1.0	1.0,1.0,1.0	-0.367
differences in buds and leaves color between parents and their individuals		MSTRG.37650	2,1,3	1,0,0	1,0,2	2,2,0	7.32545e-05	0.516,1.0,1.0	0.21,0.0,1.0	0.435
differences in buds and leaves color between parents and their individuals		MSTRG.40295	6,5,7	1,0,0	5,12,12	2,5,3	7.44388e-05	0.849,1.0,1.0	0.701,0.693,0.79	0.222
differences in buds and leaves color between parents and their individuals		MSTRG.41664	8,6,2	52,32,57	1,1,0	41,52,34	7.64025e-05	0.111,0.132,0.028	0.019,0.015,0.0	0.079
differences in buds and leaves color between parents and their individuals		MSTRG.12139	26,32,46	0,0,2	35,32,25	6,7,0	7.94756e-05	1.0,1.0,0.946	0.815,0.776,1.0	0.118
differences in buds and leaves color between parents and their individuals		MSTRG.31740	169162138	20,40,7	180221183	11,4,11	8.09339e-05	0.844,0.722,0.927	0.913,0.973,0.914	-0.102
differences in buds and leaves color between parents and their individuals		MSTRG.12835	1,5,8	47,65,21	0,0,2	40,86,36	8.55982e-05	0.02,0.07,0.271	0.0,0.0,0.051	0.103
differences in buds and leaves color between parents and their individuals		MSTRG.38166	26,30,24	26,21,33	10,16,7	36,39,22	8.56206e-05	0.494,0.582,0.415	0.213,0.286,0.237	0.252
differences in buds and leaves color between parents and their individuals		MSTRG.40774	28,0,1	36,55,31	0,0,1	32,57,7	8.58877e-05	0.349,0.0,0.022	0.0,0.0,0.09	0.094
differences in buds and leaves color between parents and their individuals		MSTRG.37830	34,54,54	0,11,5	54,78,92	4,0,0	8.97033e-05	1.0,0.812,0.905	0.922,1.0,1.0	-0.068
differences in buds and leaves color between parents and their individuals		MSTRG.6033	4,1,10	1,0,0	10,7,2	3,2,2	9.01279e-05	0.667,1.0,1.0	0.625,0.636,0.333	0.358
differences in buds and leaves color between parents and their individuals		MSTRG.31455	4,1,4	2,2,1	10,8,2	0,0,0	9.74223e-05	0.5,0.2,0.667	1.0,1.0,1.0	-0.544
differences in buds and leaves color between parents and their individuals		MSTRG.10638	132523561777	0,0,60	241917012636	0,0,0	0.000101012	1.0,1.0,0.94	1.0,1.0,1.0	-0.02
differences in buds and leaves color between parents and their individuals		MSTRG.32227	6,1,9	26,47,24	0,1,2	36,43,26	0.000106478	0.179,0.02,0.262	0.0,0.022,0.068	0.124
differences in buds and leaves color between parents and their individuals		MSTRG.6819	5,2,6	46,30,60	9,24,4	33,35,23	0.000114627	0.064,0.04,0.059	0.147,0.301,0.099	-0.128
differences in buds and leaves color between parents and their individuals		MSTRG.31771	38,5,3	0,5,3	6,42,5	1,0,0	0.000117809	1.0,0.372,0.372	0.781,1.0,1.0	-0.346
differences in buds and leaves color between parents and their individuals		MSTRG.28729	22,17,30	1,0,0	17,21,17	7,0,2	0.000133458	0.937,1.0,1.0	0.621,1.0,0.851	0.155
differences in buds and leaves color between parents and their individuals		MSTRG.36394	23,31,46	7,11,5	47,20,37	4,1,0	0.000133488	0.73,0.698,0.883	0.906,0.943,1.0	-0.179
differences in buds and leaves color between parents and their individuals		MSTRG.37724	46,130,65	10,33,38	80150106	44,0,0	0.00014934	0.768,0.74,0.552	0.567,1.0,1.0	-0.169
differences in buds and leaves color between parents and their individuals		MSTRG.12997	4,3,7	0,0,1	3,3,3	4,3,0	0.000152884	1.0,1.0,0.872	0.423,0.494,1.0	0.318
differences in buds and leaves color between parents and their individuals		MSTRG.734	0,0,20	19,20,52	1,0,0	14,18,17	0.00016167	0.0,0.0,0.273	0.065,0.0,0.0	0.069
differences in buds and leaves color between parents and their individuals		MSTRG.43610	98,93,140	2,4,0	98,106,97	4,13,6	0.000165853	0.98,0.958,1.0	0.96,0.888,0.94	0.05
differences in buds and leaves color between parents and their individuals		MSTRG.14467	0,0,3	1,6,0	2,3,3	0,2,0	0.000169654	0.0,0.0,1.0	1.0,0.547,1.0	-0.516
differences in buds and leaves color between parents and their individuals		MSTRG.22702	0,0,0	15,22,26	17,0,0	18,23,22	0.000173634	0.0,0.0,0.0	0.321,0.0,0.0	-0.107
differences in buds and leaves color between parents and their individuals		MSTRG.9670	6,13,14	4,2,11	25,13,20	2,1,1	0.000174128	0.539,0.835,0.498	0.907,0.91,0.94	-0.295
differences in buds and leaves color between parents and their individuals		MSTRG.26608	1,1,0	1,0,4	2,9,2	0,2,0	0.000174904	0.475,1.0,0.0	1.0,0.803,1.0	-0.443
differences in buds and leaves color between parents and their individuals		MSTRG.4234	0,6,7	82,54,100	14,7,11	47,70,51	0.000176163	0.0,0.098,0.064	0.225,0.089,0.174	-0.109
differences in buds and leaves color between parents and their individuals		MSTRG.11448	1,1,0	0,33,2	1,1,45	0,31,0	0.000179604	1.0,0.028,0.0	1.0,0.03,1.0	-0.334
differences in buds and leaves color between parents and their individuals		MSTRG.5092	35,21,59	14,31,19	18,0,20	32,70,24	0.000182413	0.695,0.382,0.739	0.339,0.0,0.432	0.348
differences in buds and leaves color between parents and their individuals		MSTRG.41058	11,13,24	26,36,26	58,16,30	6,21,5	0.000193395	0.288,0.256,0.468	0.902,0.421,0.851	-0.387
differences in buds and leaves color between parents and their individuals		MSTRG.29041	69,58,83	8,4,11	77,80,65	1,5,0	0.000195565	0.878,0.923,0.863	0.985,0.93,1.0	-0.084
differences in buds and leaves color between parents and their individuals		MSTRG.38364	68,55,101	0,0,0	97,68,91	0,15,0	0.000204292	1.0,1.0,1.0	1.0,0.802,1.0	0.066
differences in buds and leaves color between parents and their individuals		MSTRG.5254	40,34,53	0,1,2	52,46,45	12,1,4	0.000209677	1.0,0.97,0.962	0.804,0.978,0.914	0.079
differences in buds and leaves color between parents and their individuals		MSTRG.43680	34,68,66	4,2,10	68,39,48	1,0,2	0.000212816	0.845,0.956,0.809	0.978,1.0,0.939	-0.102
differences in buds and leaves color between parents and their individuals		MSTRG.37337	23,19,27	0,5,7	30,11,29	2,0,0	0.000230514	1.0,0.788,0.79	0.936,1.0,1.0	-0.119
differences in buds and leaves color between parents and their individuals		MSTRG.36260	5,4,5	19,13,15	11,15,17	8,12,20	0.00024132	0.156,0.178,0.19	0.492,0.468,0.375	-0.27
differences in buds and leaves color between parents and their individuals		MSTRG.38830	0,0,1	3,10,6	3,3,1	9,3,3	0.000255473	0.0,0.0,0.125	0.222,0.461,0.222	-0.26
differences in buds and leaves color between parents and their individuals		MSTRG.32786	33,24,27	0,13,0	44,36,39	0,0,0	0.000259347	1.0,0.64,1.0	1.0,1.0,1.0	-0.12
differences in buds and leaves color between parents and their individuals		MSTRG.39149	34,39,53	4,8,13	68,44,46	6,0,2	0.000261842	0.852,0.768,0.734	0.885,1.0,0.94	-0.157
differences in buds and leaves color between parents and their individuals		MSTRG.35739	11,14,13	9,0,5	14,17,11	0,0,2	0.000276442	0.432,1.0,0.618	1.0,1.0,0.774	-0.241
differences in buds and leaves color between parents and their individuals		MSTRG.21241	6,18,15	0,1,0	9,14,4	4,3,0	0.00028554	1.0,0.928,1.0	0.616,0.769,1.0	0.181
differences in buds and leaves color between parents and their individuals		MSTRG.43680	24,58,54	4,2,10	37,42,46	1,0,2	0.000299016	0.768,0.941,0.748	0.953,1.0,0.927	-0.141
differences in buds and leaves color between parents and their individuals		MSTRG.37724	92,144,75	10,33,38	98218165	44,0,0	0.000306202	0.821,0.686,0.497	0.527,1.0,1.0	-0.174
differences in buds and leaves color between parents and their individuals		MSTRG.13264	4,33,22	8,3,0	16,30,13	0,0,0	0.000307382	0.3,0.904,1.0	1.0,1.0,1.0	-0.265
differences in buds and leaves color between parents and their individuals		MSTRG.1864	4,9,13	5,3,0	7,14,8	0,0,1	0.000320993	0.418,0.729,1.0	1.0,1.0,0.878	-0.244
differences in buds and leaves color between parents and their individuals		MSTRG.17836	0,0,0	6,8,16	0,2,2	3,0,0	0.000326256	0.0,0.0,0.0	0.0,1.0,1.0	-0.667
differences in buds and leaves color between parents and their individuals		MSTRG.34300	4,7,16	3,1,5	6,20,9	0,2,0	0.000331391	0.533,0.857,0.732	1.0,0.895,1.0	-0.258
differences in buds and leaves color between parents and their individuals		MSTRG.38846	0,0,0	1,1,3	5,0,2	1,2,1	0.000334511	0.0,0.0,0.0	0.752,0.0,0.547	-0.433
differences in buds and leaves color between parents and their individuals		MSTRG.25960	7,1,6	6,10,8	0,3,1	22,17,16	0.000345303	0.533,0.089,0.423	0.0,0.147,0.058	0.28
differences in buds and leaves color between parents and their individuals		MSTRG.34815	5,15,1	0,3,0	1,0,3	1,2,2	0.000348763	1.0,0.823,1.0	0.482,0.0,0.583	0.586
differences in buds and leaves color between parents and their individuals		MSTRG.1790	38,26,78	7,2,0	46,125,55	0,0,1	0.000351501	0.731,0.867,1.0	1.0,1.0,0.965	-0.122
differences in buds and leaves color between parents and their individuals		MSTRG.1068	6,1,8	0,0,0	1,3,6	2,1,2	0.000360172	1.0,1.0,1.0	0.227,0.638,0.638	0.499
differences in buds and leaves color between parents and their individuals		MSTRG.28457	118117112	1,10,2	126137121	0,0,2	0.000374315	0.983,0.854,0.966	1.0,1.0,0.968	-0.055
differences in buds and leaves color between parents and their individuals		MSTRG.10638	130110571797	11,25,22	121314992388	26,5,0	0.00038031	0.983,0.955,0.976	0.959,0.993,1.0	-0.013
differences in buds and leaves color between parents and their individuals		MSTRG.28670	26,19,55	30,36,20	41,27,43	0,30,0	0.000382495	0.34,0.238,0.62	1.0,0.348,1.0	-0.383
differences in buds and leaves color between parents and their individuals		MSTRG.10638	130810561797	11,25,22	121314982388	26,5,0	0.000389895	0.983,0.955,0.976	0.959,0.993,1.0	-0.013
differences in buds and leaves color between parents and their individuals		MSTRG.10836	5,13,10	1,1,3	3,0,5	6,6,2	0.00041483	0.829,0.926,0.764	0.326,0.0,0.708	0.495
differences in buds and leaves color between parents and their individuals		MSTRG.38192	4,12,13	2,5,0	16,15,13	0,0,0	0.00044957	0.648,0.688,1.0	1.0,1.0,1.0	-0.221
differences in buds and leaves color between parents and their individuals		MSTRG.11792	81,66,90	17,15,14	39,77,51	20,24,34	0.000472661	0.704,0.688,0.763	0.494,0.616,0.429	0.205
differences in buds and leaves color between parents and their individuals		MSTRG.13964	2,0,0	29,32,39	2,5,4	33,24,30	0.000474001	0.061,0.0,0.0	0.054,0.164,0.111	-0.089
differences in buds and leaves color between parents and their individuals		MSTRG.31141	9,9,7	0,4,3	13,16,13	0,0,1	0.000515874	1.0,0.687,0.695	1.0,1.0,0.927	-0.182
differences in buds and leaves color between parents and their individuals		MSTRG.36024	12,32,3	1,6,0	42,45,44	26,24,22	0.000523671	0.879,0.764,1.0	0.495,0.533,0.549	0.355
differences in buds and leaves color between parents and their individuals		MSTRG.2204	38,32,50	5,3,0	59,93,50	0,0,0	0.000526384	0.792,0.842,1.0	1.0,1.0,1.0	-0.122
differences in buds and leaves color between parents and their individuals		MSTRG.15229	17,17,22	2,0,0	17,8,9	4,4,0	0.000531843	0.835,1.0,1.0	0.716,0.543,1.0	0.192
differences in buds and leaves color between parents and their individuals		MSTRG.21281	105,42,105	0,11,9	81,96,114	0,5,0	0.000535385	1.0,0.674,0.863	1.0,0.912,1.0	-0.125
differences in buds and leaves color between parents and their individuals		MSTRG.17264	7,3,3	11,5,7	11,5,3	2,3,0	0.000537704	0.342,0.329,0.259	0.818,0.576,1.0	-0.488
differences in buds and leaves color between parents and their individuals		MSTRG.33906	0,5,0	2,0,3	1,2,3	2,0,0	0.000552535	0.0,1.0,0.0	0.298,1.0,1.0	-0.433
differences in buds and leaves color between parents and their individuals		MSTRG.10638	126210381796	11,25,22	116514412306	26,5,0	0.000554799	0.983,0.955,0.976	0.958,0.993,1.0	-0.012
differences in buds and leaves color between parents and their individuals		MSTRG.19756	109129148	1,1,2	150104118	0,13,4	0.000557025	0.983,0.985,0.975	1.0,0.805,0.938	0.067
differences in buds and leaves color between parents and their individuals		MSTRG.19500	1,2,0	49,50,34	3,4,6	31,45,25	0.000572656	0.012,0.024,0.0	0.056,0.052,0.128	-0.067
differences in buds and leaves color between parents and their individuals		MSTRG.39634	40,34,60	9,9,10	74,80,36	3,3,6	0.000626359	0.795,0.767,0.84	0.956,0.959,0.84	-0.118
differences in buds and leaves color between parents and their individuals		MSTRG.19234	0,0,19	16,12,18	0,0,0	20,5,8	0.000664839	0.0,0.0,0.506	0.0,0.0,0.0	0.169
differences in buds and leaves color between parents and their individuals		MSTRG.19982	0,0,1	9,11,6	7,0,1	7,3,6	0.000666229	0.0,0.0,0.139	0.492,0.0,0.139	-0.164
differences in buds and leaves color between parents and their individuals		MSTRG.39149	22,23,43	4,8,13	51,23,31	6,0,2	0.000669762	0.776,0.644,0.676	0.843,1.0,0.907	-0.218
differences in buds and leaves color between parents and their individuals		MSTRG.22976	5,7,6	0,0,0	6,4,2	1,5,0	0.000681327	1.0,1.0,1.0	0.75,0.286,1.0	0.321
differences in buds and leaves color between parents and their individuals		MSTRG.37727	180170188	21,51,16	147188136	33,71,47	0.000688315	0.886,0.751,0.914	0.801,0.706,0.724	0.107
differences in buds and leaves color between parents and their individuals		MSTRG.1475	57,46,91	0,0,14	57,62,40	2,0,0	0.000699433	1.0,1.0,0.808	0.949,1.0,1.0	-0.047
differences in buds and leaves color between parents and their individuals		MSTRG.31859	48,39,34	0,35,0	42,43,64	0,0,0	0.000705066	1.0,0.459,1.0	1.0,1.0,1.0	-0.18
differences in buds and leaves color between parents and their individuals		MSTRG.32649	6,24,4	4,8,1	23,3,31	3,0,1	0.000710455	0.594,0.745,0.796	0.882,1.0,0.968	-0.238
differences in buds and leaves color between parents and their individuals		MSTRG.36859	11,22,37	0,1,0	24,39,28	4,3,1	0.000748896	1.0,0.917,1.0	0.75,0.867,0.933	0.122
differences in buds and leaves color between parents and their individuals		MSTRG.30681	9,4,9	5,7,14	18,20,10	3,5,4	0.000762129	0.474,0.222,0.243	0.75,0.667,0.556	-0.345
differences in buds and leaves color between parents and their individuals		MSTRG.39849	0,2,2	3,0,2	6,2,1	0,0,0	0.000836102	0.0,1.0,0.492	1.0,1.0,1.0	-0.503
differences in buds and leaves color between parents and their individuals		MSTRG.416	76,86,105	0,2,0	97,75,78	2,9,2	0.000859218	1.0,0.973,1.0	0.976,0.874,0.97	0.051
differences in buds and leaves color between parents and their individuals		MSTRG.2194	60,41,56	10,10,8	37,34,17	17,12,15	0.000859306	0.849,0.794,0.868	0.672,0.727,0.516	0.199
differences in buds and leaves color between parents and their individuals		MSTRG.379	35,88,112	7,8,22	61,91,51	24,36,12	0.000860021	0.823,0.911,0.826	0.703,0.702,0.798	0.119
differences in buds and leaves color between parents and their individuals		MSTRG.23473	7,6,13	3,0,4	4,10,5	0,1,0	0.000882633	0.692,1.0,0.758	1.0,0.906,1.0	-0.152
differences in buds and leaves color between parents and their individuals		MSTRG.17325	9,5,0	2,3,4	4,5,1	2,0,0	0.000907454	0.809,0.61,0.0	0.653,1.0,1.0	-0.411
differences in buds and leaves color between parents and their individuals		MSTRG.36054	17,18,25	3,10,15	28,23,15	4,0,3	0.000930966	0.825,0.6,0.581	0.853,1.0,0.806	-0.218
differences in buds and leaves color between parents and their individuals		MSTRG.20990	1,4,7	33,37,48	1,1,0	43,28,33	0.000935827	0.027,0.089,0.116	0.02,0.031,0.0	0.06
differences in buds and leaves color between parents and their individuals		MSTRG.28704	106120156	25,34,40	120129108	19,18,11	0.00093948	0.679,0.638,0.661	0.759,0.782,0.831	-0.131
differences in buds and leaves color between parents and their individuals		MSTRG.38552	13,20,48	0,0,0	42,22,25	0,11,0	0.000946936	1.0,1.0,1.0	1.0,0.579,1.0	0.14
differences in buds and leaves color between parents and their individuals		MSTRG.30317	8,28,20	2,5,1	17,32,15	0,0,1	0.000950215	0.792,0.842,0.95	1.0,1.0,0.935	-0.117
differences in buds and leaves color between parents and their individuals		MSTRG.11216	28,0,0	8,4,1	13,10,14	2,3,0	0.000962023	0.71,0.0,0.0	0.82,0.7,1.0	-0.603
differences in buds and leaves color between parents and their individuals		MSTRG.16371	67,58,53	0,0,2	46,101,55	5,2,4	0.000962447	1.0,1.0,0.934	0.83,0.964,0.879	0.087
differences in buds and leaves color between parents and their individuals		MSTRG.11642	22,14,14	30,23,5	109,96,8	6,2,12	0.0009717	0.417,0.373,0.732	0.947,0.979,0.394	-0.266
differences in buds and leaves color between parents and their individuals		MSTRG.16457	1,5,4	18,21,13	8,11,5	12,12,8	0.000980874	0.05,0.185,0.227	0.389,0.466,0.373	-0.255
differences in buds and leaves color between parents and their individuals		MSTRG.34640	0,1,2	10,14,17	7,8,1	13,14,23	0.00099029	0.0,0.052,0.083	0.292,0.304,0.032	-0.164
differences in buds and leaves color between parents and their individuals		MSTRG.10466	287399434	13,26,25	380419367	13,6,13	0.00101488	0.917,0.885,0.897	0.936,0.972,0.934	-0.048
differences in buds and leaves color between parents and their individuals		MSTRG.32179	82,65,109	2,9,13	85,100,70	1,3,3	0.00103233	0.967,0.839,0.858	0.984,0.96,0.944	-0.075
differences in buds and leaves color between parents and their individuals		MSTRG.1030	14,11,1	1,0,0	1,12,17	0,1,6	0.00106093	0.919,1.0,1.0	1.0,0.907,0.698	0.105
differences in buds and leaves color between parents and their individuals		MSTRG.9797	2,6,6	8,4,25	3,13,16	3,5,3	0.00107221	0.111,0.429,0.107	0.333,0.565,0.727	-0.326
differences in buds and leaves color between parents and their individuals		MSTRG.6977	35,28,52	5,2,8	24,44,16	1,0,2	0.00110816	0.871,0.931,0.862	0.958,1.0,0.885	-0.06
differences in buds and leaves color between parents and their individuals		MSTRG.19578	131123233	17,0,0	169128140	0,0,0	0.00111241	0.878,1.0,1.0	1.0,1.0,1.0	-0.041
differences in buds and leaves color between parents and their individuals		MSTRG.32741	15,13,12	18,0,0	18,7,13	0,0,0	0.00120457	0.432,1.0,1.0	1.0,1.0,1.0	-0.189
differences in buds and leaves color between parents and their individuals		MSTRG.30647	3,0,0	13,7,14	3,5,2	0,6,13	0.00120903	0.152,0.0,0.0	1.0,0.392,0.107	-0.449
differences in buds and leaves color between parents and their individuals		MSTRG.8809	19,8,43	1,9,0	40,7,25	0,0,0	0.00121394	0.94,0.422,1.0	1.0,1.0,1.0	-0.213
differences in buds and leaves color between parents and their individuals		MSTRG.11513	21,20,8	52,65,46	7,17,6	79,95,58	0.00122476	0.179,0.143,0.086	0.046,0.088,0.053	0.074
differences in buds and leaves color between parents and their individuals		MSTRG.30313	2,5,3	5,2,3	2,0,0	1,6,5	0.00122874	0.281,0.709,0.494	0.661,0.0,0.0	0.274
differences in buds and leaves color between parents and their individuals		MSTRG.23274	15,15,22	4,8,0	1,7,19	15,10,8	0.00124632	0.77,0.626,1.0	0.056,0.384,0.679	0.426
differences in buds and leaves color between parents and their individuals		MSTRG.39110	4,19,20	0,5,2	5,3,3	0,0,0	0.00124975	1.0,0.773,0.9	1.0,1.0,1.0	-0.109
differences in buds and leaves color between parents and their individuals		MSTRG.1456	160254239	0,0,21	254306145	36,32,0	0.00126536	1.0,1.0,0.851	0.779,0.827,1.0	0.082
differences in buds and leaves color between parents and their individuals		MSTRG.889	8,10,18	0,0,0	11,13,11	4,2,0	0.0012666	1.0,1.0,1.0	0.609,0.786,1.0	0.202
differences in buds and leaves color between parents and their individuals		MSTRG.44166	1,1,0	3,0,1	5,3,1	0,0,2	0.00126747	0.243,1.0,0.0	1.0,1.0,0.325	-0.361
differences in buds and leaves color between parents and their individuals		MSTRG.21962	29,22,14	0,0,3	28,18,10	0,6,12	0.00128067	1.0,1.0,0.759	1.0,0.669,0.36	0.243
differences in buds and leaves color between parents and their individuals		MSTRG.21663	1,0,29	7,3,4	1,26,17	0,4,2	0.00129126	0.113,0.0,0.866	1.0,0.853,0.883	-0.586
differences in buds and leaves color between parents and their individuals		MSTRG.18497	5,4,3	35,55,72	2,0,0	55,52,48	0.00129213	0.118,0.064,0.037	0.033,0.0,0.0	0.062
differences in buds and leaves color between parents and their individuals		MSTRG.36260	4,4,5	6,10,10	11,15,17	6,11,7	0.0013392	0.323,0.223,0.264	0.568,0.494,0.635	-0.296
differences in buds and leaves color between parents and their individuals		MSTRG.20609	6,11,11	10,11,9	20,0,0	14,36,19	0.0014608	0.352,0.475,0.525	0.564,0.0,0.0	0.263
differences in buds and leaves color between parents and their individuals		MSTRG.2699	14,11,14	1,0,2	11,16,9	4,1,8	0.00152723	0.931,1.0,0.871	0.727,0.939,0.521	0.205
differences in buds and leaves color between parents and their individuals		MSTRG.22116	7,6,7	5,1,0	11,4,6	0,0,0	0.00153061	0.502,0.812,1.0	1.0,1.0,1.0	-0.229
differences in buds and leaves color between parents and their individuals		MSTRG.39110	6,33,47	0,5,2	8,6,5	0,0,0	0.00153197	1.0,0.767,0.922	1.0,1.0,1.0	-0.104
differences in buds and leaves color between parents and their individuals		MSTRG.5927	2,1,1	23,21,23	5,6,5	21,31,16	0.00153644	0.073,0.042,0.038	0.178,0.15,0.222	-0.132
differences in buds and leaves color between parents and their individuals		MSTRG.21366	12,11,11	2,2,3	21,8,17	2,0,0	0.00153856	0.81,0.796,0.722	0.882,1.0,1.0	-0.185
differences in buds and leaves color between parents and their individuals		MSTRG.36814	2,20,17	8,0,1	5,3,6	6,12,14	0.00158516	0.134,1.0,0.913	0.34,0.134,0.209	0.455
differences in buds and leaves color between parents and their individuals		MSTRG.37952	32,52,70	104151207	58,69,53	103122107	0.00160844	0.133,0.147,0.145	0.22,0.22,0.199	-0.071
differences in buds and leaves color between parents and their individuals		MSTRG.11025	3,2,5	1,2,8	12,6,10	1,3,0	0.00171927	0.732,0.477,0.363	0.916,0.646,1.0	-0.33
differences in buds and leaves color between parents and their individuals		MSTRG.24799	4,6,3	15,8,4	0,4,0	12,17,8	0.00174464	0.207,0.423,0.423	0.0,0.187,0.0	0.289
differences in buds and leaves color between parents and their individuals		MSTRG.24353	204107279	178130235	200244133	138,128,93	0.00175867	0.528,0.446,0.537	0.586,0.65,0.583	-0.103
differences in buds and leaves color between parents and their individuals		MSTRG.5994	6,12,8	33,29,44	2,3,2	31,41,20	0.00178423	0.151,0.288,0.151	0.059,0.067,0.089	0.125
differences in buds and leaves color between parents and their individuals		MSTRG.37552	13,6,7	1,1,0	7,6,3	1,2,3	0.00180723	0.901,0.807,1.0	0.83,0.676,0.411	0.264
differences in buds and leaves color between parents and their individuals		MSTRG.25160	5,10,32	2,4,5	46,21,20	1,1,2	0.00183023	0.69,0.69,0.851	0.976,0.949,0.899	-0.198
differences in buds and leaves color between parents and their individuals		MSTRG.2418	33,24,40	5,0,12	25,40,33	0,2,2	0.00185057	0.858,1.0,0.752	1.0,0.948,0.938	-0.092
differences in buds and leaves color between parents and their individuals		MSTRG.170	26,14,1	13,2,0	3,25,16	0,1,2	0.0019098	0.649,0.866,1.0	1.0,0.959,0.881	-0.108
differences in buds and leaves color between parents and their individuals		MSTRG.11703	8,2,5	0,6,3	1,8,4	0,1,1	0.00191509	1.0,0.185,0.532	1.0,0.845,0.732	-0.287
differences in buds and leaves color between parents and their individuals		MSTRG.30178	36,11,14	3,2,1	14,42,18	4,11,10	0.00201421	0.895,0.797,0.909	0.714,0.731,0.562	0.198
differences in buds and leaves color between parents and their individuals		MSTRG.3818	10,19,31	1,4,8	16,14,11	7,13,9	0.00205083	0.907,0.823,0.791	0.691,0.513,0.544	0.258
differences in buds and leaves color between parents and their individuals		MSTRG.36631	29,16,38	5,1,7	25,54,26	0,0,4	0.00206221	0.849,0.939,0.84	1.0,1.0,0.863	-0.078
differences in buds and leaves color between parents and their individuals		MSTRG.261	1,0,0	8,10,8	0,6,1	12,9,3	0.00217111	0.088,0.0,0.0	0.0,0.341,0.205	-0.153
differences in buds and leaves color between parents and their individuals		MSTRG.13725	21,24,22	0,1,6	15,18,25	9,6,7	0.00225136	1.0,0.95,0.743	0.568,0.703,0.738	0.228
differences in buds and leaves color between parents and their individuals		MSTRG.11988	21,27,28	0,2,0	25,28,10	5,1,2	0.00230287	1.0,0.914,1.0	0.797,0.956,0.797	0.121
differences in buds and leaves color between parents and their individuals		MSTRG.30002	34,22,37	4,0,0	20,21,25	6,7,0	0.00237904	0.875,1.0,1.0	0.732,0.711,1.0	0.144
differences in buds and leaves color between parents and their individuals		MSTRG.36527	111152135	38,43,54	111,109,95	66,61,46	0.00247321	0.706,0.744,0.672	0.58,0.595,0.629	0.106
differences in buds and leaves color between parents and their individuals		MSTRG.22988	70,49,50	49,0,1	1,3,51	54,0,56	0.00259381	0.577,1.0,0.979	0.017,1.0,0.465	0.358
differences in buds and leaves color between parents and their individuals		MSTRG.37628	49,49,49	0,3,9	59,47,35	0,3,0	0.00259591	1.0,0.936,0.83	1.0,0.934,1.0	-0.056
differences in buds and leaves color between parents and their individuals		MSTRG.14906	3,2,3	5,3,1	5,8,3	1,0,2	0.00272062	0.316,0.339,0.698	0.794,1.0,0.536	-0.326
differences in buds and leaves color between parents and their individuals		MSTRG.10713	5,15,17	1,2,0	14,9,6	7,5,0	0.00274758	0.787,0.847,1.0	0.596,0.571,1.0	0.156
differences in buds and leaves color between parents and their individuals		MSTRG.12967	16,37,41	2,3,7	46,54,26	0,4,0	0.00282439	0.886,0.923,0.85	1.0,0.929,1.0	-0.09
differences in buds and leaves color between parents and their individuals		MSTRG.35293	4,13,5	22,26,17	13,19,14	21,17,15	0.00292128	0.083,0.2,0.128	0.236,0.358,0.318	-0.167
differences in buds and leaves color between parents and their individuals		MSTRG.18689	62,85,77	11,6,15	100,77,66	5,6,2	0.00299927	0.738,0.876,0.72	0.909,0.865,0.943	-0.128
differences in buds and leaves color between parents and their individuals		MSTRG.25789	3,5,7	3,2,2	5,2,1	11,3,6	0.00300496	0.484,0.701,0.767	0.299,0.385,0.135	0.378
differences in buds and leaves color between parents and their individuals		MSTRG.30357	14,45,52	0,0,8	47,29,17	0,0,1	0.00304131	1.0,1.0,0.773	1.0,1.0,0.899	-0.042
differences in buds and leaves color between parents and their individuals		MSTRG.5131	20,9,14	1,11,3	8,9,8	19,11,8	0.00304305	0.949,0.433,0.813	0.282,0.433,0.482	0.333
differences in buds and leaves color between parents and their individuals		MSTRG.22116	16,3,12	0,0,13	22,16,7	0,0,0	0.00304758	1.0,1.0,0.316	1.0,1.0,1.0	-0.228
differences in buds and leaves color between parents and their individuals		MSTRG.15490	7,25,8	2,0,8	5,16,9	2,0,0	0.00316148	0.752,1.0,0.464	0.684,1.0,1.0	-0.156
differences in buds and leaves color between parents and their individuals		MSTRG.4452	17,14,31	0,3,3	18,23,11	8,7,3	0.00321393	1.0,0.795,0.896	0.652,0.732,0.753	0.185
differences in buds and leaves color between parents and their individuals		MSTRG.6010	23,50,50	225168221	24,20,22	191208179	0.00325165	0.077,0.196,0.157	0.094,0.073,0.092	0.057
differences in buds and leaves color between parents and their individuals		MSTRG.46195	15,44,30	0,0,0	24,38,25	4,0,3	0.00342133	1.0,1.0,1.0	0.803,1.0,0.85	0.116
differences in buds and leaves color between parents and their individuals		MSTRG.45834	9,7,0	7,8,10	0,3,1	12,24,6	0.00345449	0.553,0.457,0.0	0.0,0.107,0.138	0.255
differences in buds and leaves color between parents and their individuals		MSTRG.11925	0,1,5	3,6,8	0,0,2	2,4,6	0.00347281	0.0,0.134,0.368	0.0,0.0,0.237	0.088
differences in buds and leaves color between parents and their individuals		MSTRG.29175	17,20,32	23,38,37	33,3,6	42,44,40	0.00353126	0.312,0.244,0.347	0.325,0.04,0.084	0.151
differences in buds and leaves color between parents and their individuals		MSTRG.17572	34,54,33	97122127	53,50,5	176176160	0.00362684	0.192,0.231,0.15	0.169,0.161,0.021	0.074
differences in buds and leaves color between parents and their individuals		MSTRG.42125	1,2,5	8,2,3	4,7,4	2,1,1	0.00369922	0.088,0.437,0.564	0.608,0.844,0.756	-0.373
differences in buds and leaves color between parents and their individuals		MSTRG.34450	84,78,74	2,1,0	88,118,72	4,5,4	0.00372425	0.971,0.984,1.0	0.946,0.949,0.934	0.042
differences in buds and leaves color between parents and their individuals		MSTRG.44477	5,14,26	0,1,10	12,9,4	0,1,1	0.00374948	1.0,0.875,0.565	1.0,0.818,0.667	-0.015
differences in buds and leaves color between parents and their individuals		MSTRG.37724	22,1,7	3,11,21	12,30,34	12,2,0	0.00380935	0.841,0.062,0.194	0.419,0.915,1.0	-0.412
differences in buds and leaves color between parents and their individuals		MSTRG.37180	35,22,32	0,1,0	21,31,29	0,5,2	0.00386338	1.0,0.936,1.0	1.0,0.806,0.907	0.074
differences in buds and leaves color between parents and their individuals		MSTRG.37603	0,0,138	167202265	1170184	127,182,57	0.00391167	0.0,0.0,0.332	0.007,0.471,0.755	-0.3
differences in buds and leaves color between parents and their individuals		MSTRG.44868	5,6,2	1,0,8	0,2,0	3,0,4	0.00392859	0.827,1.0,0.193	0.0,1.0,0.0	0.34
differences in buds and leaves color between parents and their individuals		MSTRG.9491	4,17,30	0,1,0	22,24,21	5,0,2	0.0040407	1.0,0.927,1.0	0.766,1.0,0.886	0.092
differences in buds and leaves color between parents and their individuals		MSTRG.10713	12,12,11	1,2,0	11,4,13	7,5,0	0.00409846	0.903,0.823,1.0	0.549,0.383,1.0	0.265
differences in buds and leaves color between parents and their individuals		MSTRG.39149	22,42,63	4,8,13	52,28,35	6,0,2	0.00412295	0.77,0.761,0.747	0.84,1.0,0.914	-0.159
differences in buds and leaves color between parents and their individuals		MSTRG.4673	25,27,36	1,0,5	30,45,22	5,8,8	0.00416455	0.926,1.0,0.783	0.75,0.738,0.579	0.214
differences in buds and leaves color between parents and their individuals		MSTRG.8984	8,2,3	34,57,50	0,3,1	67,39,50	0.00422847	0.184,0.033,0.055	0.0,0.069,0.019	0.061
differences in buds and leaves color between parents and their individuals		MSTRG.5800	252288325	3,0,29	275275227	30,3,25	0.00425017	0.983,1.0,0.884	0.862,0.984,0.861	0.053
differences in buds and leaves color between parents and their individuals		MSTRG.43034	10,6,1	3,0,0	6,10,1	1,11,2	0.00425443	0.721,1.0,1.0	0.823,0.413,0.279	0.402
differences in buds and leaves color between parents and their individuals		MSTRG.17544	50,52,73	3,1,9	47,51,56	10,6,13	0.00429328	0.942,0.981,0.888	0.821,0.892,0.808	0.097
differences in buds and leaves color between parents and their individuals		MSTRG.13066	10,12,14	0,0,2	18,10,14	4,2,1	0.00433013	1.0,1.0,0.81	0.732,0.752,0.895	0.144
differences in buds and leaves color between parents and their individuals		MSTRG.9548	35,29,39	66,50,96	50,56,31	67,62,37	0.00434037	0.323,0.343,0.267	0.401,0.448,0.429	-0.115
differences in buds and leaves color between parents and their individuals		MSTRG.3478	10,4,13	2,3,0	14,5,12	0,0,0	0.00435845	0.714,0.4,1.0	1.0,1.0,1.0	-0.295
differences in buds and leaves color between parents and their individuals		MSTRG.18709	0,5,2	2,4,0	1,1,0	2,5,5	0.00436399	0.0,0.546,1.0	0.325,0.161,0.0	0.353
differences in buds and leaves color between parents and their individuals		MSTRG.17675	81,103,91	0,1,0	119100120	4,4,4	0.00437218	1.0,0.988,1.0	0.959,0.952,0.96	0.039
differences in buds and leaves color between parents and their individuals		MSTRG.5232	1,0,2	5,7,10	3,4,2	4,8,5	0.00444289	0.149,0.0,0.149	0.396,0.304,0.259	-0.22
differences in buds and leaves color between parents and their individuals		MSTRG.36392	29,31,37	4,0,0	39,35,44	5,4,6	0.00445469	0.871,1.0,1.0	0.879,0.891,0.872	0.076
differences in buds and leaves color between parents and their individuals		MSTRG.39202	19,30,20	0,0,12	1,5,14	4,7,2	0.0044669	1.0,1.0,0.455	0.111,0.263,0.778	0.434
differences in buds and leaves color between parents and their individuals		MSTRG.37330	8,8,6	49,34,44	3,1,3	40,38,38	0.00459608	0.097,0.134,0.082	0.047,0.017,0.049	0.067
differences in buds and leaves color between parents and their individuals		MSTRG.41194	66,59,85	0,6,4	54,60,54	0,0,0	0.00478507	1.0,0.898,0.95	1.0,1.0,1.0	-0.051
differences in buds and leaves color between parents and their individuals		MSTRG.900	7,20,2	2,3,4	11,6,17	0,2,1	0.00483013	0.774,0.867,0.328	1.0,0.745,0.943	-0.24
differences in buds and leaves color between parents and their individuals		MSTRG.5207	549847927	141,32,222	285280347	182,41,240	0.00484553	0.661,0.93,0.676	0.439,0.773,0.42	0.212
differences in buds and leaves color between parents and their individuals		MSTRG.31141	17,13,25	0,4,3	16,6,14	0,0,1	0.0048695	1.0,0.752,0.886	1.0,1.0,0.929	-0.097
differences in buds and leaves color between parents and their individuals		MSTRG.3455	26,30,42	56,58,86	8,21,28	76,78,66	0.00493578	0.276,0.298,0.286	0.08,0.181,0.258	0.114
differences in buds and leaves color between parents and their individuals		MSTRG.34714	67101110	20,20,25	71,72,69	24,40,26	0.00496099	0.762,0.828,0.808	0.738,0.632,0.717	0.104
differences in buds and leaves color between parents and their individuals	A5SS	MSTRG.2828	35,30,30	81,69,98	65,49,40	22,8,10	0	0.178,0.179,0.133	0.596,0.754,0.667	-0.509
differences in buds and leaves color between parents and their individuals		MSTRG.2660	4,0,2	67,39,72	27,24,21	55,38,47	0	0.039,0.0,0.019	0.252,0.302,0.234	-0.243
differences in buds and leaves color between parents and their individuals		MSTRG.26377	11587691533	0,0,0	2,964,2	0,140,0	0	1.0,1.0,1.0	1.0,0.842,1.0	0.053
differences in buds and leaves color between parents and their individuals		MSTRG.2776	27,21,38	0,15,0	0,0,0	6,8,4	1.22125e-15	1.0,0.459,1.0	0.0,0.0,0.0	0.82
differences in buds and leaves color between parents and their individuals		MSTRG.16487	107,53,106	17,16,12	3,1,1	4,15,15	3.33067e-15	0.79,0.664,0.84	0.309,0.038,0.038	0.636
differences in buds and leaves color between parents and their individuals		MSTRG.16334	23,18,31	4,3,3	26,36,31	42,52,46	2.88658e-14	0.742,0.75,0.838	0.236,0.257,0.252	0.528
differences in buds and leaves color between parents and their individuals		MSTRG.2828	225183263	27,13,27	105,74,62	35,41,23	4.34053e-12	0.845,0.902,0.865	0.663,0.542,0.639	0.256
differences in buds and leaves color between parents and their individuals		MSTRG.14776	42,0,19	76,53,60	0,0,0	71,74,53	3.45878e-11	0.345,0.0,0.232	0.0,0.0,0.0	0.192
differences in buds and leaves color between parents and their individuals		MSTRG.10436	10809921295	0,0,94	134712031244	0,0,0	1.4353e-10	1.0,1.0,0.927	1.0,1.0,1.0	-0.024
differences in buds and leaves color between parents and their individuals		MSTRG.16816	85,72,130	0,0,0	63,65,85	0,13,16	2.90153e-10	1.0,1.0,1.0	1.0,0.822,0.831	0.116
differences in buds and leaves color between parents and their individuals		MSTRG.35744	2,15,4	0,0,0	5,15,4	4,3,5	1.23334e-09	1.0,1.0,1.0	0.385,0.714,0.286	0.538
differences in buds and leaves color between parents and their individuals		MSTRG.16334	16,14,16	4,3,3	26,35,25	42,52,46	2.20748e-09	0.667,0.7,0.727	0.236,0.252,0.214	0.464
differences in buds and leaves color between parents and their individuals		MSTRG.20850	95,84,144	76,94,112	87189157	86,0,0	1.16496e-08	0.554,0.47,0.561	0.501,1.0,1.0	-0.305
differences in buds and leaves color between parents and their individuals		MSTRG.11130	5,0,0	11,5,16	11,10,7	0,0,6	1.58565e-08	0.293,0.0,0.0	1.0,1.0,0.515	-0.741
differences in buds and leaves color between parents and their individuals		MSTRG.17958	395360486	4,0,41	470510389	0,0,0	2.13609e-08	0.99,1.0,0.921	1.0,1.0,1.0	-0.03
differences in buds and leaves color between parents and their individuals		MSTRG.30178	126126172	0,1,0	162141123	6,3,18	2.9884e-08	1.0,0.984,1.0	0.931,0.959,0.774	0.107
differences in buds and leaves color between parents and their individuals		MSTRG.16415	9,10,8	122106139	0,0,0	143125127	5.50936e-08	0.061,0.076,0.048	0.0,0.0,0.0	0.062
differences in buds and leaves color between parents and their individuals		MSTRG.10211	238114255	20,8,0	42366318	0,0,2	8.13021e-08	0.888,0.904,1.0	1.0,1.0,0.991	-0.066
differences in buds and leaves color between parents and their individuals		MSTRG.41431	26,25,38	0,0,2	103,97,94	24,9,36	1.08355e-07	1.0,1.0,0.906	0.686,0.846,0.57	0.268
differences in buds and leaves color between parents and their individuals		MSTRG.11471	1,11,9	21,16,21	0,1,1	28,39,29	1.50524e-07	0.025,0.27,0.187	0.0,0.014,0.018	0.15
differences in buds and leaves color between parents and their individuals		MSTRG.32266	4,1,4	0,0,0	0,4,0	5,1,1	2.83604e-07	1.0,1.0,1.0	0.0,0.768,0.0	0.744
differences in buds and leaves color between parents and their individuals		MSTRG.10641	82,63,79	0,15,0	95,74,77	65,81,12	3.55915e-07	1.0,0.797,1.0	0.577,0.46,0.857	0.301
differences in buds and leaves color between parents and their individuals		MSTRG.23159	67,101,66	0,0,0	56,87,33	8,0,10	4.19713e-07	1.0,1.0,1.0	0.87,1.0,0.759	0.124
differences in buds and leaves color between parents and their individuals		MSTRG.14658	5,5,10	0,5,1	3,1,0	15,11,5	4.63486e-07	1.0,0.356,0.847	0.1,0.048,0.0	0.685
differences in buds and leaves color between parents and their individuals		MSTRG.1629	102,2,97	54,83,52	161,88,134	1,43,2	5.08201e-07	0.636,0.022,0.633	0.993,0.654,0.984	-0.447
differences in buds and leaves color between parents and their individuals		MSTRG.16514	33,38,68	1,2,0	73,61,45	14,9,6	5.33822e-07	0.952,0.919,1.0	0.757,0.802,0.817	0.165
differences in buds and leaves color between parents and their individuals		MSTRG.34636	5,5,2	0,0,0	6,4,6	3,3,1	6.00733e-07	1.0,1.0,1.0	0.5,0.4,0.75	0.45
differences in buds and leaves color between parents and their individuals		MSTRG.31975	17,1,0	64,71,17	0,0,0	51,159,87	8.07959e-07	0.203,0.013,0.0	0.0,0.0,0.0	0.072
differences in buds and leaves color between parents and their individuals		MSTRG.39091	2,10,18	0,3,9	6,2,4	0,0,0	1.00182e-06	1.0,0.653,0.53	1.0,1.0,1.0	-0.272
differences in buds and leaves color between parents and their individuals		MSTRG.39168	11,12,13	4,3,8	1,2,0	3,5,6	1.2952e-06	0.616,0.7,0.486	0.163,0.189,0.0	0.483
differences in buds and leaves color between parents and their individuals		MSTRG.7048	0,0,0	45,25,73	4,6,4	28,40,32	1.38732e-06	0.0,0.0,0.0	0.12,0.125,0.107	-0.117
differences in buds and leaves color between parents and their individuals		MSTRG.3687	0,1,0	1,0,1	0,1,10	1,0,0	1.52521e-06	0.0,1.0,0.0	0.0,1.0,1.0	-0.333
differences in buds and leaves color between parents and their individuals		MSTRG.20885	4,0,1	29,17,24	4,27,14	28,33,20	1.85937e-06	0.075,0.0,0.024	0.077,0.324,0.29	-0.197
differences in buds and leaves color between parents and their individuals		MSTRG.44868	3,11,17	5,5,2	19,7,14	0,1,0	2.44527e-06	0.231,0.524,0.81	1.0,0.778,1.0	-0.404
differences in buds and leaves color between parents and their individuals		MSTRG.25343	1,17,14	0,0,0	5,9,1	6,0,8	2.96165e-06	1.0,1.0,1.0	0.449,1.0,0.109	0.481
differences in buds and leaves color between parents and their individuals		MSTRG.4158	35,39,76	4,0,10	58,65,47	0,0,0	3.7293e-06	0.857,1.0,0.839	1.0,1.0,1.0	-0.101
differences in buds and leaves color between parents and their individuals		MSTRG.5950	64,87,69	52,10,0	49,86,47	149,63,58	4.02593e-06	0.534,0.89,1.0	0.235,0.56,0.43	0.4
differences in buds and leaves color between parents and their individuals		MSTRG.44186	0,0,1	126110127	43,4,0	58113104	4.69072e-06	0.0,0.0,0.007	0.393,0.03,0.0	-0.139
differences in buds and leaves color between parents and their individuals		MSTRG.2828	171130184	27,13,27	123,95,75	35,41,23	5.3837e-06	0.76,0.833,0.773	0.637,0.537,0.62	0.191
differences in buds and leaves color between parents and their individuals		MSTRG.16335	30,58,32	0,3,11	26,63,68	0,0,0	5.92628e-06	1.0,0.906,0.593	1.0,1.0,1.0	-0.167
differences in buds and leaves color between parents and their individuals		MSTRG.20256	7,11,6	0,0,0	12,3,7	0,7,4	6.37567e-06	1.0,1.0,1.0	1.0,0.239,0.562	0.4
differences in buds and leaves color between parents and their individuals		MSTRG.27537	0,7,12	4,5,8	2,3,14	0,0,2	8.04486e-06	0.0,0.412,0.429	1.0,1.0,0.778	-0.646
differences in buds and leaves color between parents and their individuals		MSTRG.18597	315242325	47,24,22	285283279	11,21,1	8.13736e-06	0.78,0.842,0.886	0.932,0.877,0.993	-0.098
differences in buds and leaves color between parents and their individuals		MSTRG.37724	203101236	6,7,0	134144133	0,25,22	1.01041e-05	0.961,0.912,1.0	1.0,0.806,0.813	0.085
differences in buds and leaves color between parents and their individuals		MSTRG.37724	100123140	0,32,0	108,97,147	1,0,0	1.03515e-05	1.0,0.735,1.0	0.987,1.0,1.0	-0.084
differences in buds and leaves color between parents and their individuals		MSTRG.26377	11057221477	0,108,0	2,944,1	0,0,0	1.37088e-05	1.0,0.841,1.0	1.0,1.0,1.0	-0.053
differences in buds and leaves color between parents and their individuals		MSTRG.43279	24,8,9	0,0,0	7,12,19	15,3,0	1.67543e-05	1.0,1.0,1.0	0.276,0.765,1.0	0.32
differences in buds and leaves color between parents and their individuals		MSTRG.16514	54,38,68	0,3,2	0,1,0	3,0,1	1.76987e-05	1.0,0.917,0.967	0.0,1.0,0.0	0.628
differences in buds and leaves color between parents and their individuals		MSTRG.17447	24,22,14	14,18,27	6,7,4	25,24,25	1.98118e-05	0.462,0.379,0.206	0.107,0.127,0.074	0.246
differences in buds and leaves color between parents and their individuals		MSTRG.20256	7,11,6	0,0,0	20,3,9	0,7,4	2.13479e-05	1.0,1.0,1.0	1.0,0.271,0.661	0.356
differences in buds and leaves color between parents and their individuals		MSTRG.10211	357194364	5,17,16	96540469	0,9,4	2.43532e-05	0.973,0.851,0.919	1.0,0.968,0.983	-0.069
differences in buds and leaves color between parents and their individuals		MSTRG.13180	2,4,5	0,0,0	7,7,2	1,2,3	2.59482e-05	1.0,1.0,1.0	0.778,0.636,0.25	0.445
differences in buds and leaves color between parents and their individuals		MSTRG.1790	58,43,158	7,4,1	79,154,74	0,0,0	2.82307e-05	0.806,0.843,0.988	1.0,1.0,1.0	-0.121
differences in buds and leaves color between parents and their individuals		MSTRG.40233	7,6,5	4,4,0	9,21,5	1,0,0	2.92952e-05	0.467,0.429,1.0	0.818,1.0,1.0	-0.307
differences in buds and leaves color between parents and their individuals		MSTRG.40233	7,5,5	4,4,0	9,22,5	1,0,0	3.02399e-05	0.493,0.41,1.0	0.833,1.0,1.0	-0.31
differences in buds and leaves color between parents and their individuals		MSTRG.27085	14,21,1	10,12,51	14,22,17	0,12,0	3.11274e-05	0.44,0.495,0.011	1.0,0.507,1.0	-0.52
differences in buds and leaves color between parents and their individuals		MSTRG.32236	28,33,41	6,3,4	28,41,23	0,0,1	3.46929e-05	0.817,0.913,0.907	1.0,1.0,0.956	-0.106
differences in buds and leaves color between parents and their individuals		MSTRG.13245	32,16,66	0,0,0	57,56,36	0,7,6	3.61563e-05	1.0,1.0,1.0	1.0,0.869,0.833	0.099
differences in buds and leaves color between parents and their individuals		MSTRG.1990	58,67,101	0,0,0	81,103,50	4,3,5	3.96451e-05	1.0,1.0,1.0	0.91,0.945,0.833	0.104
differences in buds and leaves color between parents and their individuals		MSTRG.15304	0,0,0	29,17,27	8,2,0	21,18,18	4.50281e-05	0.0,0.0,0.0	0.258,0.092,0.0	-0.117
differences in buds and leaves color between parents and their individuals		MSTRG.45840	10,3,7	6,3,2	1,0,5	5,12,12	4.75431e-05	0.565,0.438,0.732	0.135,0.0,0.245	0.452
differences in buds and leaves color between parents and their individuals		MSTRG.23999	282247381	0,0,0	241311265	27,0,0	4.90365e-05	1.0,1.0,1.0	0.897,1.0,1.0	0.034
differences in buds and leaves color between parents and their individuals		MSTRG.21241	0,3,0	4,9,6	5,15,6	12,9,5	5.68997e-05	0.0,0.143,0.0	0.172,0.455,0.375	-0.286
differences in buds and leaves color between parents and their individuals		MSTRG.22751	6,3,9	0,0,0	12,18,4	4,4,0	5.96175e-05	1.0,1.0,1.0	0.734,0.805,1.0	0.154
differences in buds and leaves color between parents and their individuals		MSTRG.23625	19,44,19	0,0,0	27,28,12	1,5,2	6.56868e-05	1.0,1.0,1.0	0.937,0.755,0.768	0.18
differences in buds and leaves color between parents and their individuals		MSTRG.12214	2,2,3	0,0,0	2,3,0	0,6,2	6.70209e-05	1.0,1.0,1.0	1.0,0.305,0.0	0.565
differences in buds and leaves color between parents and their individuals		MSTRG.1914	36,59,153	0,0,0	104,119,22	41,0,0	7.36122e-05	1.0,1.0,1.0	0.563,1.0,1.0	0.146
differences in buds and leaves color between parents and their individuals		MSTRG.9092	389536685	16,63,96	627492448	15,29,42	8.31963e-05	0.959,0.89,0.872	0.976,0.942,0.911	-0.036
differences in buds and leaves color between parents and their individuals		MSTRG.11626	92,51,115	5,0,17	89,88,68	0,3,1	8.42401e-05	0.939,1.0,0.851	1.0,0.961,0.983	-0.051
differences in buds and leaves color between parents and their individuals		MSTRG.15986	30,28,23	3,7,4	45,36,26	0,0,3	9.86267e-05	0.904,0.79,0.844	1.0,1.0,0.891	-0.118
differences in buds and leaves color between parents and their individuals		MSTRG.1879	124120219	0,0,17	117124133	8,17,16	0.000105068	1.0,1.0,0.866	0.88,0.785,0.806	0.132
differences in buds and leaves color between parents and their individuals		MSTRG.19904	86,83,117	0,0,0	84,137,66	0,0,24	0.000113326	1.0,1.0,1.0	1.0,1.0,0.642	0.119
differences in buds and leaves color between parents and their individuals		MSTRG.30410	32,43,74	4,3,8	36,42,45	10,18,13	0.000116659	0.8,0.878,0.822	0.643,0.538,0.634	0.228
differences in buds and leaves color between parents and their individuals		MSTRG.12840	10,14,11	2,0,7	20,23,14	0,0,1	0.000117832	0.821,1.0,0.591	1.0,1.0,0.928	-0.172
differences in buds and leaves color between parents and their individuals		MSTRG.10104	8,9,14	1,0,0	18,17,7	7,1,1	0.000134946	0.86,1.0,1.0	0.663,0.929,0.843	0.142
differences in buds and leaves color between parents and their individuals		MSTRG.44990	7,4,5	45,45,52	27,12,14	46,59,45	0.000140226	0.083,0.049,0.053	0.255,0.106,0.153	-0.11
differences in buds and leaves color between parents and their individuals		MSTRG.38249	488913856	41,55,59	739868768	54,130,98	0.000142511	0.881,0.912,0.9	0.895,0.806,0.83	0.054
differences in buds and leaves color between parents and their individuals		MSTRG.2204	0,0,2	33,40,47	4,7,3	42,47,36	0.000150732	0.0,0.0,0.039	0.083,0.124,0.074	-0.081
differences in buds and leaves color between parents and their individuals		MSTRG.37157	0,7,15	45,0,0	6,0,0	16,58,36	0.000157819	0.0,1.0,1.0	0.255,0.0,0.0	0.582
differences in buds and leaves color between parents and their individuals		MSTRG.23625	28,46,20	0,0,0	42,32,15	1,5,2	0.00017055	1.0,1.0,1.0	0.956,0.768,0.795	0.16
differences in buds and leaves color between parents and their individuals		MSTRG.13788	5,9,0	12,16,6	0,2,0	9,14,8	0.000172577	0.248,0.308,0.0	0.0,0.101,0.0	0.152
differences in buds and leaves color between parents and their individuals		MSTRG.11621	0,3,7	17,10,15	0,0,0	11,17,11	0.000175385	0.0,0.13,0.189	0.0,0.0,0.0	0.106
differences in buds and leaves color between parents and their individuals		MSTRG.20955	89,90,163	8,11,22	77,108,83	0,6,4	0.00017867	0.848,0.804,0.787	1.0,0.9,0.912	-0.124
differences in buds and leaves color between parents and their individuals		MSTRG.37029	21,16,28	5,3,0	26,31,20	0,0,1	0.000213618	0.677,0.727,1.0	1.0,1.0,0.909	-0.168
differences in buds and leaves color between parents and their individuals		MSTRG.45840	6,3,10	6,3,2	2,0,4	5,12,12	0.000253107	0.4,0.4,0.769	0.211,0.0,0.182	0.392
differences in buds and leaves color between parents and their individuals		MSTRG.38249	5741085996	41,55,59	9051003902	54,130,98	0.000269353	0.875,0.908,0.894	0.893,0.794,0.821	0.056
differences in buds and leaves color between parents and their individuals		MSTRG.16003	1,2,6	29,13,12	0,0,1	24,18,16	0.000278459	0.033,0.131,0.328	0.0,0.0,0.058	0.145
differences in buds and leaves color between parents and their individuals		MSTRG.30950	2,1,11	0,0,1	3,5,4	1,2,3	0.00028164	1.0,1.0,0.908	0.729,0.692,0.545	0.314
differences in buds and leaves color between parents and their individuals		MSTRG.42496	0,0,2	11,7,15	11,1,1	16,8,9	0.000287382	0.0,0.0,0.108	0.385,0.102,0.092	-0.157
differences in buds and leaves color between parents and their individuals		MSTRG.37952	66,103,82	104151207	77135100	103122107	0.000315035	0.241,0.254,0.165	0.272,0.356,0.318	-0.095
differences in buds and leaves color between parents and their individuals		MSTRG.23625	10,9,1	1,7,0	15,4,4	0,0,1	0.000315403	0.899,0.534,1.0	1.0,1.0,0.781	-0.116
differences in buds and leaves color between parents and their individuals		MSTRG.44312	22,6,27	0,0,9	34,1,9	0,0,0	0.00031738	1.0,1.0,0.721	1.0,1.0,1.0	-0.093
differences in buds and leaves color between parents and their individuals		MSTRG.2158	1,3,3	3,0,6	1,0,0	1,1,1	0.000332565	0.244,1.0,0.326	0.492,0.0,0.0	0.359
differences in buds and leaves color between parents and their individuals		MSTRG.17756	4,7,17	2,6,8	4,5,4	0,2,0	0.000357378	0.629,0.498,0.643	1.0,0.68,1.0	-0.303
differences in buds and leaves color between parents and their individuals		MSTRG.1594	205,100,14	0,0,237	88,7,75	95126117	0.000364759	1.0,1.0,0.053	0.469,0.05,0.379	0.385
differences in buds and leaves color between parents and their individuals		MSTRG.7772	4,2,2	0,0,0	4,6,7	1,4,1	0.000385526	1.0,1.0,1.0	0.771,0.559,0.855	0.272
differences in buds and leaves color between parents and their individuals		MSTRG.18553	5,0,6	17,29,24	0,0,0	34,30,22	0.00038812	0.128,0.0,0.111	0.0,0.0,0.0	0.08
differences in buds and leaves color between parents and their individuals		MSTRG.36859	20,31,58	0,1,0	37,38,20	4,3,1	0.000405061	1.0,0.939,1.0	0.822,0.864,0.909	0.115
differences in buds and leaves color between parents and their individuals		MSTRG.15744	4,11,10	4,0,0	1,5,8	12,15,2	0.000406092	0.333,1.0,1.0	0.04,0.143,0.667	0.494
differences in buds and leaves color between parents and their individuals		MSTRG.33142	3,5,48	0,0,10	11,13,2	0,1,0	0.000427364	1.0,1.0,0.706	1.0,0.867,1.0	-0.054
differences in buds and leaves color between parents and their individuals		MSTRG.26940	31,31,24	2,3,5	13,31,13	24,4,31	0.000433028	0.928,0.895,0.799	0.309,0.865,0.257	0.397
differences in buds and leaves color between parents and their individuals		MSTRG.3377	0,0,3	32,27,33	5,3,5	34,32,17	0.000440728	0.0,0.0,0.08	0.124,0.083,0.22	-0.116
differences in buds and leaves color between parents and their individuals		MSTRG.33815	8,8,11	0,2,4	7,3,4	0,0,0	0.000441271	1.0,0.667,0.579	1.0,1.0,1.0	-0.251
differences in buds and leaves color between parents and their individuals		MSTRG.14224	8,1,0	2,1,5	0,0,0	1,34,1	0.000456393	0.774,0.461,0.0	0.0,0.0,0.0	0.412
differences in buds and leaves color between parents and their individuals		MSTRG.13370	3,7,0	23,9,13	1,0,0	5,13,12	0.000465147	0.105,0.411,0.0	0.152,0.0,0.0	0.121
differences in buds and leaves color between parents and their individuals		MSTRG.43287	2,1,1	1,1,1	1,3,3	0,0,1	0.000553003	0.5,0.333,0.333	1.0,1.0,0.6	-0.478
differences in buds and leaves color between parents and their individuals		MSTRG.2346	0,2,1	5,8,3	4,4,4	3,7,1	0.000557633	0.0,0.174,0.219	0.529,0.325,0.771	-0.411
differences in buds and leaves color between parents and their individuals		MSTRG.10826	3,1,6	36,24,26	0,1,0	27,22,19	0.000603322	0.074,0.039,0.182	0.0,0.042,0.0	0.084
differences in buds and leaves color between parents and their individuals		MSTRG.13972	3,14,5	0,4,2	1,10,1	8,7,6	0.000631774	1.0,0.709,0.635	0.08,0.499,0.104	0.554
differences in buds and leaves color between parents and their individuals		MSTRG.17748	6,3,0	9,13,16	1,0,0	7,5,11	0.000639599	0.365,0.166,0.0	0.11,0.0,0.0	0.14
differences in buds and leaves color between parents and their individuals		MSTRG.17535	8,2,9	51,63,78	10,23,9	55,58,46	0.00066839	0.073,0.016,0.055	0.083,0.165,0.089	-0.064
differences in buds and leaves color between parents and their individuals		MSTRG.22546	1,0,2	7,11,15	4,2,9	14,10,8	0.000684234	0.112,0.0,0.106	0.202,0.15,0.499	-0.211
differences in buds and leaves color between parents and their individuals		MSTRG.40122	0,0,0	11,22,26	6,1,0	7,3,13	0.000698414	0.0,0.0,0.0	0.454,0.244,0.0	-0.233
differences in buds and leaves color between parents and their individuals		MSTRG.30576	124157163	2,1,0	175195161	18,0,0	0.000706863	0.969,0.987,1.0	0.829,1.0,1.0	0.042
differences in buds and leaves color between parents and their individuals		MSTRG.30338	2,0,3	0,3,0	1,0,1	8,3,5	0.000753949	1.0,0.0,1.0	0.059,0.0,0.091	0.617
differences in buds and leaves color between parents and their individuals		MSTRG.42869	14,9,8	10,10,11	13,24,20	5,8,2	0.000811714	0.532,0.422,0.371	0.678,0.709,0.89	-0.317
differences in buds and leaves color between parents and their individuals		MSTRG.8883	45,29,52	2,0,6	41,54,46	0,0,0	0.00084969	0.918,1.0,0.812	1.0,1.0,1.0	-0.09
differences in buds and leaves color between parents and their individuals		MSTRG.41810	12,7,20	0,0,8	5,22,11	0,0,0	0.000869063	1.0,1.0,0.556	1.0,1.0,1.0	-0.148
differences in buds and leaves color between parents and their individuals		MSTRG.39091	2,7,15	0,23,7	6,2,4	2,0,0	0.000917908	1.0,0.182,0.61	0.686,1.0,1.0	-0.298
differences in buds and leaves color between parents and their individuals		MSTRG.28957	5,5,7	0,0,2	16,10,1	3,2,5	0.000920836	1.0,1.0,0.636	0.727,0.714,0.091	0.368
differences in buds and leaves color between parents and their individuals		MSTRG.28431	2,3,4	0,1,0	2,0,5	4,2,0	0.000945695	1.0,0.747,1.0	0.33,0.0,1.0	0.472
differences in buds and leaves color between parents and their individuals		MSTRG.8809	4,0,7	1,9,0	24,3,8	0,0,0	0.000972737	0.767,0.0,1.0	1.0,1.0,1.0	-0.411
differences in buds and leaves color between parents and their individuals		MSTRG.42400	0,3,7	1,0,0	1,3,2	3,1,2	0.000997171	0.0,1.0,1.0	0.23,0.729,0.473	0.189
differences in buds and leaves color between parents and their individuals		MSTRG.23956	42,30,56	0,2,3	48,57,28	13,9,0	0.000997564	1.0,0.93,0.943	0.766,0.849,1.0	0.086
differences in buds and leaves color between parents and their individuals		MSTRG.24737	9,6,9	0,2,0	11,18,18	5,7,1	0.00105897	1.0,0.737,1.0	0.672,0.706,0.944	0.138
differences in buds and leaves color between parents and their individuals		MSTRG.11432	9,8,18	32,20,27	5,8,9	54,73,23	0.00106439	0.123,0.167,0.25	0.044,0.052,0.164	0.093
differences in buds and leaves color between parents and their individuals		MSTRG.37513	61,58,93	11,0,0	107,26,27	0,0,0	0.0011176	0.806,1.0,1.0	1.0,1.0,1.0	-0.065
differences in buds and leaves color between parents and their individuals		MSTRG.40123	6,12,10	1,5,8	6,1,4	1,0,1	0.00113238	0.853,0.699,0.548	0.853,1.0,0.795	-0.183
differences in buds and leaves color between parents and their individuals		MSTRG.39376	9,7,5	3,0,0	0,7,4	3,2,3	0.00116233	0.6,1.0,1.0	0.0,0.636,0.4	0.521
differences in buds and leaves color between parents and their individuals		MSTRG.13158	4,4,6	44,47,61	10,13,11	48,47,38	0.00121717	0.043,0.041,0.047	0.094,0.121,0.126	-0.07
differences in buds and leaves color between parents and their individuals		MSTRG.25329	22,22,19	5,5,4	27,19,33	1,3,0	0.00127474	0.688,0.688,0.704	0.931,0.76,1.0	-0.204
differences in buds and leaves color between parents and their individuals		MSTRG.34191	2,1,3	62,43,57	9,8,4	68,46,50	0.00133005	0.016,0.011,0.026	0.062,0.08,0.038	-0.042
differences in buds and leaves color between parents and their individuals		MSTRG.1210	33,25,39	9,5,4	29,30,42	3,0,2	0.00133921	0.78,0.829,0.904	0.904,1.0,0.953	-0.115
differences in buds and leaves color between parents and their individuals		MSTRG.38395	0,1,0	14,25,35	3,4,2	22,26,36	0.00143725	0.0,0.035,0.0	0.11,0.122,0.048	-0.082
differences in buds and leaves color between parents and their individuals		MSTRG.28963	4,8,9	4,2,0	4,6,9	0,0,0	0.00152958	0.47,0.78,1.0	1.0,1.0,1.0	-0.25
differences in buds and leaves color between parents and their individuals		MSTRG.3162	21,11,13	0,0,1	10,10,19	2,4,0	0.00155932	1.0,1.0,0.867	0.714,0.556,1.0	0.199
differences in buds and leaves color between parents and their individuals		MSTRG.14981	187150191	51,47,75	149132121	74,66,69	0.00157995	0.696,0.665,0.613	0.556,0.555,0.522	0.114
differences in buds and leaves color between parents and their individuals		MSTRG.39168	24,19,22	26,44,49	1,9,3	15,25,23	0.0016415	0.35,0.201,0.207	0.037,0.173,0.071	0.159
differences in buds and leaves color between parents and their individuals		MSTRG.2165	10,9,9	6,4,13	5,9,6	19,27,14	0.00167919	0.489,0.564,0.284	0.131,0.161,0.197	0.283
differences in buds and leaves color between parents and their individuals		MSTRG.12684	39,30,59	0,5,4	68,84,48	0,0,0	0.00182357	1.0,0.845,0.931	1.0,1.0,1.0	-0.075
differences in buds and leaves color between parents and their individuals		MSTRG.42641	8,8,8	74,52,84	21,23,5	62,62,55	0.00189309	0.051,0.071,0.045	0.145,0.156,0.043	-0.059
differences in buds and leaves color between parents and their individuals		MSTRG.12331	2,2,0	19,27,29	4,7,4	20,29,25	0.00192933	0.087,0.063,0.0	0.153,0.179,0.126	-0.103
differences in buds and leaves color between parents and their individuals		MSTRG.2066	9,13,14	0,0,2	12,18,11	5,0,2	0.00197491	1.0,1.0,0.778	0.545,1.0,0.733	0.167
differences in buds and leaves color between parents and their individuals		MSTRG.45840	17,2,25	2,3,8	14,15,15	2,0,1	0.00202636	0.884,0.375,0.737	0.863,1.0,0.931	-0.266
differences in buds and leaves color between parents and their individuals		MSTRG.25314	4,4,8	2,2,2	1,2,3	1,0,0	0.00203232	0.654,0.654,0.791	0.486,1.0,1.0	-0.129
differences in buds and leaves color between parents and their individuals		MSTRG.27583	6,2,4	0,6,1	3,1,6	13,13,14	0.00204296	1.0,0.243,0.794	0.182,0.069,0.292	0.498
differences in buds and leaves color between parents and their individuals		MSTRG.28871	15,11,27	0,0,2	20,21,19	7,2,0	0.00207757	1.0,1.0,0.89	0.631,0.863,1.0	0.132
differences in buds and leaves color between parents and their individuals		MSTRG.8809	7,1,51	1,9,0	67,4,36	0,0,0	0.00215565	0.83,0.072,1.0	1.0,1.0,1.0	-0.366
differences in buds and leaves color between parents and their individuals		MSTRG.16188	8,19,23	6,9,1	21,18,29	1,0,3	0.00218084	0.4,0.514,0.92	0.913,1.0,0.829	-0.303
differences in buds and leaves color between parents and their individuals		MSTRG.18137	1,1,3	0,0,0	2,3,3	5,1,0	0.00234686	1.0,1.0,1.0	0.276,0.741,1.0	0.328
differences in buds and leaves color between parents and their individuals		MSTRG.3050	17,26,25	4,0,8	22,31,23	0,1,2	0.00241927	0.68,1.0,0.61	1.0,0.939,0.852	-0.167
differences in buds and leaves color between parents and their individuals		MSTRG.5446	291,4,346	0,128,0	281,10,500	0,0,0	0.00248006	1.0,0.03,1.0	1.0,1.0,1.0	-0.323
differences in buds and leaves color between parents and their individuals		MSTRG.35123	16,9,23	0,0,0	17,15,13	7,0,0	0.0025945	1.0,1.0,1.0	0.548,1.0,1.0	0.151
differences in buds and leaves color between parents and their individuals		MSTRG.20406	7,5,3	0,1,2	6,13,4	6,7,5	0.0026533	1.0,0.819,0.576	0.475,0.627,0.42	0.291
differences in buds and leaves color between parents and their individuals		MSTRG.41894	147110188	28,26,42	146149195	31,23,0	0.0029244	0.784,0.746,0.756	0.765,0.818,1.0	-0.099
differences in buds and leaves color between parents and their individuals		MSTRG.30907	57,44,78	4,0,7	41,68,45	0,0,2	0.00303766	0.924,1.0,0.905	1.0,1.0,0.951	-0.041
differences in buds and leaves color between parents and their individuals		MSTRG.36314	5,5,7	0,1,0	7,4,0	0,2,2	0.00315328	1.0,0.714,1.0	1.0,0.5,0.0	0.405
differences in buds and leaves color between parents and their individuals		MSTRG.1629	102,2,97	9,9,2	160,88,134	0,8,0	0.00337705	0.914,0.173,0.979	1.0,0.912,1.0	-0.282
differences in buds and leaves color between parents and their individuals		MSTRG.30342	14,3,3	1,0,3	1,12,5	4,7,9	0.00343591	0.923,1.0,0.461	0.176,0.594,0.322	0.431
differences in buds and leaves color between parents and their individuals		MSTRG.41325	0,0,0	11,10,20	2,4,0	1,9,2	0.0034459	0.0,0.0,0.0	0.629,0.274,0.0	-0.301
differences in buds and leaves color between parents and their individuals		MSTRG.36602	0,4,6	31,42,56	1,0,1	54,47,37	0.00354236	0.0,0.082,0.091	0.017,0.0,0.025	0.044
differences in buds and leaves color between parents and their individuals		MSTRG.16032	5,3,2	1,4,8	4,10,8	0,1,3	0.00357123	0.828,0.419,0.194	1.0,0.906,0.719	-0.395
differences in buds and leaves color between parents and their individuals		MSTRG.39349	68,63,108	12,16,21	76,102,75	31,40,24	0.00359454	0.739,0.663,0.72	0.551,0.56,0.61	0.134
differences in buds and leaves color between parents and their individuals		MSTRG.6238	36,27,48	1,3,4	47,34,41	0,1,0	0.00371875	0.968,0.884,0.91	1.0,0.966,1.0	-0.068
differences in buds and leaves color between parents and their individuals		MSTRG.32130	69,51,49	2,4,5	58,49,68	1,1,1	0.00376692	0.945,0.864,0.831	0.967,0.961,0.971	-0.086
differences in buds and leaves color between parents and their individuals		MSTRG.40428	8,6,10	0,6,3	8,4,5	0,2,0	0.00379839	1.0,0.479,0.754	1.0,0.648,1.0	-0.138
differences in buds and leaves color between parents and their individuals		MSTRG.11985	10,14,15	1,4,5	11,15,16	1,2,0	0.00383679	0.874,0.708,0.675	0.884,0.839,1.0	-0.155
differences in buds and leaves color between parents and their individuals		MSTRG.16161	5,14,15	0,1,0	18,18,14	0,0,14	0.00389745	1.0,0.931,1.0	1.0,1.0,0.49	0.147
differences in buds and leaves color between parents and their individuals		MSTRG.7067	12,0,7	42,46,71	0,4,3	77,75,47	0.0039237	0.213,0.0,0.085	0.0,0.048,0.057	0.064
differences in buds and leaves color between parents and their individuals		MSTRG.8057	5,10,2	0,4,0	2,13,2	2,14,2	0.00395539	1.0,0.633,1.0	0.408,0.39,0.408	0.476
differences in buds and leaves color between parents and their individuals		MSTRG.46249	0,0,0	33,21,35	0,5,3	15,39,18	0.00400049	0.0,0.0,0.0	0.0,0.087,0.111	-0.066
differences in buds and leaves color between parents and their individuals		MSTRG.37724	145,77,136	3,11,21	78143177	12,2,0	0.00410658	0.972,0.835,0.824	0.824,0.981,1.0	-0.058
differences in buds and leaves color between parents and their individuals		MSTRG.26245	45,35,45	0,6,0	26,40,31	2,7,7	0.0043191	1.0,0.841,1.0	0.922,0.838,0.8	0.094
differences in buds and leaves color between parents and their individuals		MSTRG.15348	7,7,13	6,12,11	15,17,10	8,1,3	0.00436136	0.368,0.226,0.371	0.484,0.895,0.625	-0.346
differences in buds and leaves color between parents and their individuals		MSTRG.7533	0,4,1	53,47,18	4,2,5	8,31,17	0.00436938	0.0,0.041,0.027	0.2,0.031,0.128	-0.097
differences in buds and leaves color between parents and their individuals		MSTRG.35001	0,0,9	17,21,31	55,0,62	28,16,28	0.00439674	0.0,0.0,0.207	0.638,0.0,0.666	-0.366
differences in buds and leaves color between parents and their individuals		MSTRG.22019	17,21,35	8,20,29	17,3,10	19,21,23	0.00441069	0.658,0.487,0.522	0.447,0.114,0.282	0.275
differences in buds and leaves color between parents and their individuals		MSTRG.36814	25,8,19	4,16,3	29,30,22	1,0,5	0.00448319	0.826,0.276,0.828	0.957,1.0,0.77	-0.266
differences in buds and leaves color between parents and their individuals		MSTRG.30877	95,79,145	10,12,13	118,98,76	22,20,20	0.00449355	0.826,0.767,0.848	0.728,0.71,0.655	0.116
differences in buds and leaves color between parents and their individuals		MSTRG.11620	29,42,44	5,2,12	36,75,38	19,23,15	0.00452986	0.822,0.943,0.745	0.601,0.722,0.668	0.173
differences in buds and leaves color between parents and their individuals		MSTRG.17447	14,7,8	14,18,27	6,6,0	25,24,25	0.00471065	0.395,0.202,0.162	0.135,0.14,0.0	0.161
differences in buds and leaves color between parents and their individuals		MSTRG.2656	52,55,58	0,0,0	72,65,60	4,0,6	0.00477204	1.0,1.0,1.0	0.945,1.0,0.906	0.05
differences in buds and leaves color between parents and their individuals		MSTRG.297	3,3,5	40,45,79	10,9,7	45,61,42	0.00483224	0.064,0.058,0.055	0.17,0.119,0.133	-0.082
differences in buds and leaves color between parents and their individuals		MSTRG.20527	149142198	3,8,5	164,120,85	3,0,1	0.00497744	0.961,0.899,0.952	0.965,1.0,0.977	-0.043
differences in buds and leaves color between parents and their individuals	IR	MSTRG.11636	6,9,3	17,29,23	7,12,4	0,0,0	0	0.228,0.206,0.099	1.0,1.0,1.0	-0.822
differences in buds and leaves color between parents and their individuals		MSTRG.15041	9,13,19	24,29,49	11,10,11	0,0,0	0	0.244,0.279,0.25	1.0,1.0,1.0	-0.742
differences in buds and leaves color between parents and their individuals		MSTRG.17571	24,23,33	0,0,0	0,1,0	22,35,23	0	1.0,1.0,1.0	0.0,0.02,0.0	0.993
differences in buds and leaves color between parents and their individuals		MSTRG.17678	19,14,18	11,16,17	42,33,36	0,0,0	0	0.568,0.4,0.446	1.0,1.0,1.0	-0.529
differences in buds and leaves color between parents and their individuals		MSTRG.36091	330157794817	0,140,0	769470732099	227,398,0	0	1.0,0.954,1.0	0.944,0.899,1.0	0.037
differences in buds and leaves color between parents and their individuals		MSTRG.37360	3712129363	2,79,0	94711363139	85238439	0	0.992,0.945,1.0	0.876,0.751,0.819	0.164
differences in buds and leaves color between parents and their individuals		MSTRG.16334	38,27,53	4,3,3	46,69,43	42,52,46	2.22045e-16	0.826,0.818,0.898	0.354,0.399,0.319	0.49
differences in buds and leaves color between parents and their individuals		MSTRG.2573	0,1,206	52,34,20	180179156	0,0,0	3.44169e-15	0.0,0.023,0.891	1.0,1.0,1.0	-0.695
differences in buds and leaves color between parents and their individuals		MSTRG.4930	29,21,34	0,0,0	29,27,12	14,12,8	2.29816e-14	1.0,1.0,1.0	0.63,0.649,0.552	0.39
differences in buds and leaves color between parents and their individuals		MSTRG.28167	128177142	29,0,30	163197161	0,0,0	2.77556e-14	0.791,1.0,0.802	1.0,1.0,1.0	-0.136
differences in buds and leaves color between parents and their individuals		MSTRG.7008	301392451	134162297	786624359	0,0,193	2.00284e-13	0.647,0.664,0.553	1.0,1.0,0.603	-0.246
differences in buds and leaves color between parents and their individuals		MSTRG.1814	449556152	6,0,0	240154117	0,79,82	1.30695e-12	0.985,1.0,1.0	1.0,0.623,0.548	0.271
differences in buds and leaves color between parents and their individuals		MSTRG.36437	210209334	108,0,168	279264179	0,0,0	1.49369e-12	0.555,1.0,0.561	1.0,1.0,1.0	-0.295
differences in buds and leaves color between parents and their individuals		MSTRG.13264	93136179	14,31,0	131200139	0,0,0	5.03575e-12	0.84,0.776,1.0	1.0,1.0,1.0	-0.128
differences in buds and leaves color between parents and their individuals		MSTRG.29898	8206670712099	426,0,0	739792628421	0,0,0	7.82707e-12	0.921,1.0,1.0	1.0,1.0,1.0	-0.026
differences in buds and leaves color between parents and their individuals		MSTRG.17524	410399575	0,0,0	355360173	10,10,16	1.39002e-11	1.0,1.0,1.0	0.957,0.957,0.871	0.072
differences in buds and leaves color between parents and their individuals		MSTRG.17523	7,10,16	11,9,17	1,0,0	20,11,11	1.57671e-11	0.336,0.469,0.428	0.038,0.0,0.0	0.398
differences in buds and leaves color between parents and their individuals		MSTRG.41777	1,2,6	0,0,0	0,1,2	23,0,24	1.72574e-11	1.0,1.0,1.0	0.0,1.0,0.04	0.653
differences in buds and leaves color between parents and their individuals		MSTRG.5950	342361670	52,10,0	362396334	149,63,58	4.33321e-11	0.804,0.957,1.0	0.602,0.797,0.782	0.193
differences in buds and leaves color between parents and their individuals		MSTRG.16487	115,54,116	17,16,12	5,6,0	4,15,15	1.80616e-10	0.772,0.628,0.829	0.385,0.167,0.0	0.559
differences in buds and leaves color between parents and their individuals		MSTRG.40282	195151180	0,0,0	64,170,69	70,0,64	5.48561e-10	1.0,1.0,1.0	0.4,1.0,0.44	0.387
differences in buds and leaves color between parents and their individuals		MSTRG.2478	37,49,0	16,27,60	0,0,0	61,55,52	6.53659e-10	0.536,0.476,0.0	0.0,0.0,0.0	0.337
differences in buds and leaves color between parents and their individuals		MSTRG.17617	16,16,16	0,0,0	6,9,1	2,6,9	8.38223e-10	1.0,1.0,1.0	0.717,0.559,0.086	0.546
differences in buds and leaves color between parents and their individuals		MSTRG.15382	1,7,5	0,0,0	7,8,1	2,8,1	9.29624e-10	1.0,1.0,1.0	0.636,0.333,0.333	0.566
differences in buds and leaves color between parents and their individuals		MSTRG.17238	19,28,38	4,1,12	77,65,54	0,0,0	3.58057e-09	0.713,0.936,0.624	1.0,1.0,1.0	-0.242
differences in buds and leaves color between parents and their individuals		MSTRG.35427	1,3,4	0,0,0	3,2,6	2,4,2	4.122e-09	1.0,1.0,1.0	0.429,0.2,0.6	0.59
differences in buds and leaves color between parents and their individuals		MSTRG.20821	0,0,1	14,10,19	0,46,45	18,0,0	4.39042e-09	0.0,0.0,0.043	0.0,1.0,1.0	-0.652
differences in buds and leaves color between parents and their individuals		MSTRG.29701	49,72,69	0,0,0	75,48,61	0,22,21	7.58265e-09	1.0,1.0,1.0	1.0,0.522,0.592	0.295
differences in buds and leaves color between parents and their individuals		MSTRG.28356	119,97,145	0,0,0	25,79,38	157,0,116	9.26807e-09	1.0,1.0,1.0	0.11,1.0,0.202	0.563
differences in buds and leaves color between parents and their individuals		MSTRG.37724	361384394	31,14,27	319475463	14,6,0	9.56842e-09	0.894,0.952,0.913	0.943,0.983,1.0	-0.056
differences in buds and leaves color between parents and their individuals		MSTRG.16954	5,11,16	5,4,8	7,3,2	0,0,0	1.00423e-08	0.364,0.611,0.533	1.0,1.0,1.0	-0.497
differences in buds and leaves color between parents and their individuals		MSTRG.10696	60,72,102	47,40,64	0,0,80	117,143,51	1.04293e-08	0.517,0.601,0.572	0.0,0.0,0.568	0.374
differences in buds and leaves color between parents and their individuals		MSTRG.16957	3,3,5	6,33,19	2,2,1	0,0,0	1.08968e-08	0.2,0.043,0.116	1.0,1.0,1.0	-0.88
differences in buds and leaves color between parents and their individuals		MSTRG.10724	0,2,1	32,30,54	7,8,3	0,0,21	1.51551e-08	0.0,0.052,0.015	1.0,1.0,0.106	-0.68
differences in buds and leaves color between parents and their individuals		MSTRG.28606	13,13,31	11078151653	48,19,35	713880613	1.58951e-08	0.006,0.009,0.01	0.036,0.012,0.031	-0.018
differences in buds and leaves color between parents and their individuals		MSTRG.2620	26,26,11	10,19,0	45,25,30	0,0,0	2.38396e-08	0.604,0.446,1.0	1.0,1.0,1.0	-0.317
differences in buds and leaves color between parents and their individuals		MSTRG.37723	263324267	1,0,52	267353376	0,0,0	2.96369e-08	0.995,1.0,0.787	1.0,1.0,1.0	-0.073
differences in buds and leaves color between parents and their individuals		MSTRG.13336	126,50,131	14,0,11	98,94,90	0,0,0	3.25414e-08	0.864,1.0,0.894	1.0,1.0,1.0	-0.081
differences in buds and leaves color between parents and their individuals		MSTRG.37723	397452552	0,16,0	496561481	0,46,28	3.80071e-08	1.0,0.953,1.0	1.0,0.898,0.925	0.043
differences in buds and leaves color between parents and their individuals		MSTRG.22975	34,51,47	0,0,0	14,16,42	9,16,0	4.00859e-08	1.0,1.0,1.0	0.571,0.461,1.0	0.323
differences in buds and leaves color between parents and their individuals		MSTRG.24055	32,26,33	0,0,0	15,22,28	0,14,27	4.07534e-08	1.0,1.0,1.0	1.0,0.44,0.341	0.406
differences in buds and leaves color between parents and their individuals		MSTRG.4862	6,3,6	75,42,98	26,13,18	77,59,37	4.46353e-08	0.038,0.034,0.03	0.144,0.099,0.196	-0.112
differences in buds and leaves color between parents and their individuals		MSTRG.4512	0,8,25	27,18,0	38,45,13	0,0,0	4.49814e-08	0.0,0.277,1.0	1.0,1.0,1.0	-0.574
differences in buds and leaves color between parents and their individuals		MSTRG.17154	7,14,7	0,0,0	1,3,4	1,5,1	4.72276e-08	1.0,1.0,1.0	0.333,0.231,0.667	0.59
differences in buds and leaves color between parents and their individuals		MSTRG.12498	12,3,4	1,8,4	3,2,2	0,0,0	4.80783e-08	0.878,0.184,0.376	1.0,1.0,1.0	-0.521
differences in buds and leaves color between parents and their individuals		MSTRG.35088	12,29,25	13,0,15	28,39,32	0,0,0	5.35142e-08	0.436,1.0,0.583	1.0,1.0,1.0	-0.327
differences in buds and leaves color between parents and their individuals		MSTRG.35184	57,33,72	7,0,17	71,58,24	0,0,0	5.41883e-08	0.803,1.0,0.679	1.0,1.0,1.0	-0.173
differences in buds and leaves color between parents and their individuals		MSTRG.30645	30,33,41	0,11,16	27,31,23	0,0,0	5.87551e-08	1.0,0.711,0.678	1.0,1.0,1.0	-0.204
differences in buds and leaves color between parents and their individuals		MSTRG.28963	46,70,84	42,37,58	65126129	43,0,0	6.05002e-08	0.482,0.616,0.552	0.562,1.0,1.0	-0.304
differences in buds and leaves color between parents and their individuals		MSTRG.11529	3,4,5	0,0,1	13,18,15	24,26,20	7.2859e-08	1.0,1.0,0.743	0.239,0.286,0.303	0.638
differences in buds and leaves color between parents and their individuals		MSTRG.14778	13,4,42	66,52,0	28,31,5	0,0,0	7.49282e-08	0.145,0.062,1.0	1.0,1.0,1.0	-0.598
differences in buds and leaves color between parents and their individuals		MSTRG.16937	26,33,48	8,8,14	63,73,37	2,0,4	9.41066e-08	0.635,0.688,0.647	0.944,1.0,0.832	-0.269
differences in buds and leaves color between parents and their individuals		MSTRG.25215	3,9,9	3,13,13	31,18,12	0,7,0	1.14301e-07	0.461,0.372,0.372	1.0,0.687,1.0	-0.494
differences in buds and leaves color between parents and their individuals		MSTRG.25640	134166206	0,2,23	206218181	0,0,0	1.42379e-07	1.0,0.976,0.817	1.0,1.0,1.0	-0.069
differences in buds and leaves color between parents and their individuals		MSTRG.20262	11,23,34	10,0,0	16,14,11	27,35,19	1.53445e-07	0.48,1.0,1.0	0.332,0.251,0.327	0.523
differences in buds and leaves color between parents and their individuals		MSTRG.11130	27,13,16	11,5,16	52,42,24	0,0,6	2.02377e-07	0.661,0.674,0.443	1.0,1.0,0.761	-0.328
differences in buds and leaves color between parents and their individuals		MSTRG.2165	38,42,36	0,0,1	45,55,38	6,10,3	2.5215e-07	1.0,1.0,0.947	0.789,0.733,0.864	0.187
differences in buds and leaves color between parents and their individuals		MSTRG.15165	5,6,6	0,0,0	6,12,10	27,23,0	2.72509e-07	1.0,1.0,1.0	0.157,0.304,1.0	0.513
differences in buds and leaves color between parents and their individuals		MSTRG.14952	20,37,37	20,34,7	18,14,24	2,1,0	2.72686e-07	0.463,0.484,0.82	0.886,0.923,1.0	-0.347
differences in buds and leaves color between parents and their individuals		MSTRG.44204	3,1,17	12,11,0	21,12,17	0,0,0	3.39067e-07	0.173,0.071,1.0	1.0,1.0,1.0	-0.585
differences in buds and leaves color between parents and their individuals		MSTRG.28955	37,30,47	52,26,37	143,113,37	19,16,18	4.00907e-07	0.288,0.396,0.419	0.811,0.801,0.539	-0.349
differences in buds and leaves color between parents and their individuals		MSTRG.26693	0,0,0	7,7,8	51,0,50	7,19,15	4.50109e-07	0.0,0.0,0.0	0.785,0.0,0.625	-0.47
differences in buds and leaves color between parents and their individuals		MSTRG.31740	513656458	20,40,7	635831593	11,4,11	4.63173e-07	0.928,0.891,0.97	0.967,0.99,0.964	-0.044
differences in buds and leaves color between parents and their individuals		MSTRG.3390	3,2,6	6,15,0	6,4,12	0,0,0	5.96509e-07	0.301,0.103,1.0	1.0,1.0,1.0	-0.532
differences in buds and leaves color between parents and their individuals		MSTRG.30457	4,5,7	1,4,2	2,3,12	0,0,0	6.06356e-07	0.667,0.385,0.636	1.0,1.0,1.0	-0.437
differences in buds and leaves color between parents and their individuals		MSTRG.43174	2,1,2	0,0,0	3,3,2	5,8,0	6.19838e-07	1.0,1.0,1.0	0.295,0.207,1.0	0.499
differences in buds and leaves color between parents and their individuals		MSTRG.7080	122,124,86	0,0,0	54,9,133	12,9,0	6.25036e-07	1.0,1.0,1.0	0.706,0.348,1.0	0.315
differences in buds and leaves color between parents and their individuals		MSTRG.18597	549310436	0,1,10	368405461	16,14,15	7.32619e-07	1.0,0.994,0.958	0.924,0.939,0.942	0.049
differences in buds and leaves color between parents and their individuals		MSTRG.27849	15,10,0	1,0,16	0,0,0	4,9,6	7.62388e-07	0.904,1.0,0.0	0.0,0.0,0.0	0.635
differences in buds and leaves color between parents and their individuals		MSTRG.11707	5,3,3	48,52,65	25,21,8	57,68,54	8.93051e-07	0.05,0.028,0.023	0.18,0.134,0.069	-0.094
differences in buds and leaves color between parents and their individuals		MSTRG.23185	3,21,5	135,52,151	41,18,15	90,46,69	1.00984e-06	0.013,0.194,0.019	0.214,0.189,0.115	-0.097
differences in buds and leaves color between parents and their individuals		MSTRG.27642	11,9,13	0,0,0	15,16,9	0,9,4	1.03478e-06	1.0,1.0,1.0	1.0,0.471,0.529	0.333
differences in buds and leaves color between parents and their individuals		MSTRG.1946	0,1,41	4,3,2	26,40,13	0,0,0	1.13234e-06	0.0,0.218,0.945	1.0,1.0,1.0	-0.612
differences in buds and leaves color between parents and their individuals		MSTRG.17154	7,14,7	7,12,10	1,3,4	21,17,22	1.31185e-06	0.333,0.368,0.259	0.023,0.081,0.083	0.258
differences in buds and leaves color between parents and their individuals		MSTRG.44507	13,15,14	43,49,57	7,4,4	87,70,69	1.34602e-06	0.131,0.133,0.109	0.039,0.028,0.028	0.093
differences in buds and leaves color between parents and their individuals		MSTRG.18597	588435578	47,24,22	472526537	11,21,1	1.37156e-06	0.862,0.901,0.929	0.955,0.926,0.996	-0.062
differences in buds and leaves color between parents and their individuals		MSTRG.14522	16,6,10	0,0,72	9,8,0	99,82,88	1.59481e-06	1.0,1.0,0.106	0.072,0.077,0.0	0.652
differences in buds and leaves color between parents and their individuals		MSTRG.11951	10,10,22	0,0,0	90103114	10,16,11	1.64079e-06	1.0,1.0,1.0	0.839,0.789,0.857	0.172
differences in buds and leaves color between parents and their individuals		MSTRG.40800	0,6,0	5,20,18	18,21,7	10,19,13	1.80509e-06	0.0,0.131,0.0	0.475,0.357,0.213	-0.305
differences in buds and leaves color between parents and their individuals		MSTRG.29103	33,51,31	0,0,0	50,24,14	0,6,6	1.9051e-06	1.0,1.0,1.0	1.0,0.667,0.538	0.265
differences in buds and leaves color between parents and their individuals		MSTRG.18037	286241370	11,8,9	298297189	0,3,0	2.23712e-06	0.929,0.938,0.954	1.0,0.98,1.0	-0.053
differences in buds and leaves color between parents and their individuals		MSTRG.32238	5,5,20	5,0,6	5,8,7	0,0,0	2.48388e-06	0.333,1.0,0.625	1.0,1.0,1.0	-0.347
differences in buds and leaves color between parents and their individuals		MSTRG.14882	9,4,5	4,6,0	7,1,2	0,0,0	2.59631e-06	0.529,0.25,1.0	1.0,1.0,1.0	-0.407
differences in buds and leaves color between parents and their individuals		MSTRG.16660	60,75,96	8,1,6	116,94,98	0,0,1	3.07354e-06	0.789,0.974,0.889	1.0,1.0,0.98	-0.109
differences in buds and leaves color between parents and their individuals		MSTRG.30986	98,119,98	0,0,24	135165109	0,0,0	3.0983e-06	1.0,1.0,0.777	1.0,1.0,1.0	-0.074
differences in buds and leaves color between parents and their individuals		MSTRG.15165	5,6,6	23,8,12	6,11,10	0,0,6	3.1256e-06	0.154,0.386,0.295	1.0,1.0,0.583	-0.583
differences in buds and leaves color between parents and their individuals		MSTRG.31740	139229110	0,3,0	153230145	17,2,6	3.59799e-06	1.0,0.974,1.0	0.818,0.983,0.924	0.083
differences in buds and leaves color between parents and their individuals		MSTRG.38249	91911271501	41,55,59	1246979888	54,130,98	4.55148e-06	0.918,0.911,0.927	0.92,0.79,0.819	0.076
differences in buds and leaves color between parents and their individuals		MSTRG.10657	7,7,9	0,0,0	2,5,10	3,5,0	4.55459e-06	1.0,1.0,1.0	0.25,0.333,1.0	0.472
differences in buds and leaves color between parents and their individuals		MSTRG.20256	13,22,9	0,0,0	18,4,11	0,7,4	4.61173e-06	1.0,1.0,1.0	1.0,0.222,0.579	0.4
differences in buds and leaves color between parents and their individuals		MSTRG.11505	14,5,20	0,4,6	10,11,10	0,0,0	5.74774e-06	1.0,0.385,0.625	1.0,1.0,1.0	-0.33
differences in buds and leaves color between parents and their individuals		MSTRG.33906	13,23,18	1,2,6	15,19,6	0,0,0	5.84496e-06	0.867,0.852,0.6	1.0,1.0,1.0	-0.227
differences in buds and leaves color between parents and their individuals		MSTRG.28383	40,33,59	18,23,33	72,42,48	0,0,23	5.88646e-06	0.655,0.551,0.605	1.0,1.0,0.641	-0.277
differences in buds and leaves color between parents and their individuals		MSTRG.39168	21,26,15	0,0,15	3,12,9	23,13,14	6.22009e-06	1.0,1.0,0.446	0.095,0.426,0.341	0.528
differences in buds and leaves color between parents and their individuals		MSTRG.7389	1,0,0	2,10,5	4,4,3	5,4,2	7.14212e-06	0.2,0.0,0.0	0.286,0.333,0.429	-0.283
differences in buds and leaves color between parents and their individuals		MSTRG.5805	8,58,112	3,0,0	9,7,9	6,0,10	7.4219e-06	0.697,1.0,1.0	0.564,1.0,0.437	0.232
differences in buds and leaves color between parents and their individuals		MSTRG.44555	35,37,40	0,0,0	30,44,39	8,4,0	7.49857e-06	1.0,1.0,1.0	0.652,0.846,1.0	0.167
differences in buds and leaves color between parents and their individuals		MSTRG.27778	5,1,11	26,29,104	22,18,12	45,57,36	8.84707e-06	0.088,0.017,0.05	0.196,0.136,0.143	-0.107
differences in buds and leaves color between parents and their individuals		MSTRG.2879	0,1,12	1,5,1	18,5,6	1,0,0	8.85185e-06	0.0,0.091,0.857	0.9,1.0,1.0	-0.651
differences in buds and leaves color between parents and their individuals		MSTRG.10156	4,5,2	2,5,2	9,9,6	1,0,1	1.05887e-05	0.5,0.333,0.333	0.818,1.0,0.75	-0.467
differences in buds and leaves color between parents and their individuals		MSTRG.6583	81,22,50	7,0,6	53,53,26	0,0,0	1.07471e-05	0.877,1.0,0.836	1.0,1.0,1.0	-0.096
differences in buds and leaves color between parents and their individuals		MSTRG.37952	49,103,82	104151207	83125109	103122107	1.10464e-05	0.191,0.254,0.165	0.287,0.339,0.337	-0.118
differences in buds and leaves color between parents and their individuals		MSTRG.17303	14,14,7	0,5,3	9,12,4	0,0,0	1.21551e-05	1.0,0.583,0.538	1.0,1.0,1.0	-0.293
differences in buds and leaves color between parents and their individuals		MSTRG.1814	452555151	19,0,41	231146111	0,5,0	1.23261e-05	0.953,1.0,0.76	1.0,0.962,1.0	-0.083
differences in buds and leaves color between parents and their individuals		MSTRG.18909	4,18,2	30,37,28	20,27,11	14,25,18	1.57689e-05	0.064,0.199,0.035	0.422,0.355,0.238	-0.239
differences in buds and leaves color between parents and their individuals		MSTRG.14803	3,2,13	0,0,0	9,11,4	0,6,2	1.58646e-05	1.0,1.0,1.0	1.0,0.478,0.5	0.341
differences in buds and leaves color between parents and their individuals		MSTRG.11707	6,1,1	34,36,54	11,15,11	52,42,41	1.80148e-05	0.081,0.014,0.009	0.096,0.152,0.118	-0.087
differences in buds and leaves color between parents and their individuals		MSTRG.2483	2,4,47	0,0,0	79,54,36	5,15,0	1.92557e-05	1.0,1.0,1.0	0.919,0.722,1.0	0.12
differences in buds and leaves color between parents and their individuals		MSTRG.21071	69,83,101	0,6,7	93,91,108	0,0,0	2.10579e-05	1.0,0.884,0.888	1.0,1.0,1.0	-0.076
differences in buds and leaves color between parents and their individuals		MSTRG.38998	1,27,26	51,103,37	1,4,4	12,73,72	2.14557e-05	0.01,0.116,0.26	0.04,0.027,0.027	0.097
differences in buds and leaves color between parents and their individuals		MSTRG.22612	16,20,18	0,0,0	0,11,12	4,5,0	2.2073e-05	1.0,1.0,1.0	0.0,0.572,1.0	0.476
differences in buds and leaves color between parents and their individuals		MSTRG.16833	126126145	3,6,8	168166133	22,22,16	2.24587e-05	0.955,0.913,0.901	0.792,0.79,0.806	0.127
differences in buds and leaves color between parents and their individuals		MSTRG.19029	174267307	0,21,0	212202225	0,0,0	2.2636e-05	1.0,0.864,1.0	1.0,1.0,1.0	-0.045
differences in buds and leaves color between parents and their individuals		MSTRG.16256	29,14,31	2,0,7	25,29,29	0,0,0	2.6244e-05	0.889,1.0,0.71	1.0,1.0,1.0	-0.134
differences in buds and leaves color between parents and their individuals		MSTRG.11432	1,3,8	61,0,0	0,1,2	99,127,42	2.67493e-05	0.01,1.0,1.0	0.0,0.005,0.028	0.659
differences in buds and leaves color between parents and their individuals		MSTRG.30762	2,0,0	6,2,1	10,1,4	1,3,0	2.78063e-05	0.143,0.0,0.0	0.833,0.143,1.0	-0.611
differences in buds and leaves color between parents and their individuals		MSTRG.15639	25,40,43	18,34,30	49,64,34	0,0,31	2.88901e-05	0.543,0.502,0.551	1.0,1.0,0.484	-0.296
differences in buds and leaves color between parents and their individuals		MSTRG.18992	62,55,52	0,0,22	70,99,68	0,0,0	2.95126e-05	1.0,1.0,0.664	1.0,1.0,1.0	-0.112
differences in buds and leaves color between parents and their individuals		MSTRG.17444	32,22,30	106,79,135	18,12,8	122,131,99	3.05348e-05	0.131,0.122,0.1	0.069,0.044,0.039	0.067
differences in buds and leaves color between parents and their individuals		MSTRG.28918	27,43,33	67,61,95	49,58,60	55,46,61	3.15538e-05	0.168,0.261,0.148	0.308,0.387,0.33	-0.149
differences in buds and leaves color between parents and their individuals		MSTRG.12341	17,23,16	0,0,0	34,32,13	4,0,5	3.30265e-05	1.0,1.0,1.0	0.81,1.0,0.565	0.208
differences in buds and leaves color between parents and their individuals		MSTRG.10260	5,3,7	14,22,18	2,0,0	21,18,19	3.41774e-05	0.152,0.064,0.163	0.045,0.0,0.0	0.111
differences in buds and leaves color between parents and their individuals		MSTRG.3098	5,5,17	61,69,76	24,18,27	57,86,37	3.49542e-05	0.039,0.035,0.101	0.174,0.095,0.267	-0.12
differences in buds and leaves color between parents and their individuals		MSTRG.28167	16,27,12	12,14,4	41,37,44	0,12,0	3.59334e-05	0.4,0.491,0.6	1.0,0.607,1.0	-0.372
differences in buds and leaves color between parents and their individuals		MSTRG.29839	8,8,10	4,0,8	10,2,15	1,0,0	3.68844e-05	0.5,1.0,0.385	0.833,1.0,1.0	-0.316
differences in buds and leaves color between parents and their individuals		MSTRG.1914	34,38,52	0,0,15	58,55,24	0,0,0	3.71927e-05	1.0,1.0,0.718	1.0,1.0,1.0	-0.094
differences in buds and leaves color between parents and their individuals		MSTRG.12474	15,17,69	1,0,17	19,18,71	0,0,2	3.81144e-05	0.909,1.0,0.73	1.0,1.0,0.959	-0.107
differences in buds and leaves color between parents and their individuals		MSTRG.21919	40,35,105	0,0,13	47,103,62	0,0,0	3.93186e-05	1.0,1.0,0.849	1.0,1.0,1.0	-0.05
differences in buds and leaves color between parents and their individuals		MSTRG.40189	0,17,1	4,1,1	1,16,2	0,1,0	3.9915e-05	0.0,0.895,0.333	1.0,0.889,1.0	-0.554
differences in buds and leaves color between parents and their individuals		MSTRG.24542	15,8,15	41,29,66	12,10,1	126,108,36	4.05265e-05	0.155,0.121,0.102	0.045,0.044,0.014	0.092
differences in buds and leaves color between parents and their individuals		MSTRG.35796	47,11,53	0,0,0	25,16,50	0,0,13	4.17946e-05	1.0,1.0,1.0	1.0,1.0,0.658	0.114
differences in buds and leaves color between parents and their individuals		MSTRG.36859	5,13,11	0,1,0	15,13,12	4,3,1	4.72197e-05	1.0,0.867,1.0	0.652,0.684,0.857	0.225
differences in buds and leaves color between parents and their individuals		MSTRG.19029	78236144	0,0,0	182,137,96	0,0,18	4.99803e-05	1.0,1.0,1.0	1.0,1.0,0.745	0.085
differences in buds and leaves color between parents and their individuals		MSTRG.44406	1,3,8	0,0,0	11,7,6	0,2,5	5.10364e-05	1.0,1.0,1.0	1.0,0.636,0.375	0.33
differences in buds and leaves color between parents and their individuals		MSTRG.39332	10,13,20	3,2,5	18,28,19	0,0,2	5.20819e-05	0.625,0.765,0.667	1.0,1.0,0.826	-0.256
differences in buds and leaves color between parents and their individuals		MSTRG.18236	19,16,18	48,37,40	7,11,4	47,52,56	5.43263e-05	0.165,0.178,0.184	0.069,0.096,0.034	0.109
differences in buds and leaves color between parents and their individuals		MSTRG.11106	5,2,2	1,0,1	0,0,3	3,3,0	5.59413e-05	0.714,1.0,0.5	0.0,0.0,1.0	0.405
differences in buds and leaves color between parents and their individuals		MSTRG.29736	14,3,18	2,1,6	16,2,4	1,0,0	5.60888e-05	0.794,0.623,0.623	0.898,1.0,1.0	-0.286
differences in buds and leaves color between parents and their individuals		MSTRG.16317	106118130	0,0,17	116125116	1,0,0	5.70042e-05	1.0,1.0,0.793	0.983,1.0,1.0	-0.063
differences in buds and leaves color between parents and their individuals		MSTRG.40226	2,0,1	8,12,12	3,10,12	5,32,15	5.72561e-05	0.111,0.0,0.04	0.231,0.135,0.286	-0.167
differences in buds and leaves color between parents and their individuals		MSTRG.11124	13,6,8	0,0,0	43,42,28	2,6,2	6.2159e-05	1.0,1.0,1.0	0.915,0.778,0.875	0.144
differences in buds and leaves color between parents and their individuals		MSTRG.29251	13,10,12	2,2,14	12,11,13	2,0,0	6.71118e-05	0.765,0.714,0.3	0.75,1.0,1.0	-0.324
differences in buds and leaves color between parents and their individuals		MSTRG.13049	7,8,13	5,1,2	6,7,5	1,0,0	6.89188e-05	0.427,0.81,0.776	0.762,1.0,1.0	-0.25
differences in buds and leaves color between parents and their individuals		MSTRG.1790	14,10,20	7,2,0	18,37,19	0,0,1	7.28947e-05	0.5,0.714,1.0	1.0,1.0,0.905	-0.23
differences in buds and leaves color between parents and their individuals		MSTRG.27108	5,1,5	0,0,0	18,6,6	5,2,0	7.43122e-05	1.0,1.0,1.0	0.643,0.6,1.0	0.252
differences in buds and leaves color between parents and their individuals		MSTRG.45241	2,6,7	0,0,0	6,2,10	3,4,0	7.76795e-05	1.0,1.0,1.0	0.608,0.279,1.0	0.371
differences in buds and leaves color between parents and their individuals		MSTRG.3629	0,1,2	1,0,3	2,1,0	0,0,1	8.35114e-05	0.0,1.0,0.25	1.0,1.0,0.0	-0.25
differences in buds and leaves color between parents and their individuals		MSTRG.416	61,69,79	0,2,0	58,63,65	2,9,2	8.5384e-05	1.0,0.945,1.0	0.935,0.778,0.942	0.097
differences in buds and leaves color between parents and their individuals		MSTRG.11505	0,2,9	9,5,8	0,1,0	10,13,7	9.60857e-05	0.0,0.167,0.36	0.0,0.037,0.0	0.163
differences in buds and leaves color between parents and their individuals		MSTRG.11592	16,15,17	3,0,6	14,17,12	0,0,1	0.000107081	0.727,1.0,0.586	1.0,1.0,0.857	-0.181
differences in buds and leaves color between parents and their individuals		MSTRG.2875	100,82,703	50,51,2	301255262	3,13,1	0.000122602	0.525,0.471,0.995	0.982,0.916,0.993	-0.3
differences in buds and leaves color between parents and their individuals		MSTRG.15382	2,11,8	2,0,12	10,10,2	0,0,1	0.000127278	0.333,1.0,0.25	1.0,1.0,0.5	-0.306
differences in buds and leaves color between parents and their individuals		MSTRG.18185	2,5,6	0,0,0	9,7,2	3,3,0	0.000131726	1.0,1.0,1.0	0.6,0.538,1.0	0.287
differences in buds and leaves color between parents and their individuals		MSTRG.11673	0,2,0	22,13,11	2,4,5	18,8,7	0.000134879	0.0,0.081,0.0	0.06,0.224,0.292	-0.165
differences in buds and leaves color between parents and their individuals		MSTRG.29898	285022484083	0,0,0	285233993169	0,0,138	0.000135507	1.0,1.0,1.0	1.0,1.0,0.951	0.016
differences in buds and leaves color between parents and their individuals		MSTRG.16976	3,3,3	0,0,0	3,2,1	2,0,3	0.000136327	1.0,1.0,1.0	0.429,1.0,0.143	0.476
differences in buds and leaves color between parents and their individuals		MSTRG.40952	29,11,8	42,63,64	43,40,59	57,59,22	0.000140378	0.257,0.08,0.059	0.274,0.253,0.573	-0.235
differences in buds and leaves color between parents and their individuals		MSTRG.647	159,149,89	0,0,54	205207175	0,0,0	0.000145346	1.0,1.0,0.587	1.0,1.0,1.0	-0.138
differences in buds and leaves color between parents and their individuals		MSTRG.22963	43,41,49	20,14,28	65,74,56	2,4,19	0.00014673	0.518,0.594,0.467	0.942,0.902,0.596	-0.287
differences in buds and leaves color between parents and their individuals		MSTRG.29976	156142209	21,17,19	205203148	12,6,7	0.000152195	0.802,0.82,0.857	0.903,0.949,0.92	-0.098
differences in buds and leaves color between parents and their individuals		MSTRG.32407	3,1,1	0,1,0	4,3,3	2,4,1	0.000152609	1.0,0.359,1.0	0.529,0.296,0.627	0.302
differences in buds and leaves color between parents and their individuals		MSTRG.37550	1,3,1	36,28,31	4,6,10	29,30,17	0.000161451	0.014,0.051,0.016	0.065,0.091,0.227	-0.101
differences in buds and leaves color between parents and their individuals		MSTRG.45113	3,4,7	2,3,2	8,14,6	0,1,1	0.000165404	0.459,0.43,0.665	1.0,0.888,0.773	-0.369
differences in buds and leaves color between parents and their individuals		MSTRG.2713	9,3,19	23,14,24	25,25,18	9,18,12	0.000169412	0.164,0.097,0.284	0.581,0.41,0.429	-0.292
differences in buds and leaves color between parents and their individuals		MSTRG.45528	12,3,9	5,3,11	14,8,13	4,0,0	0.00017805	0.545,0.333,0.29	0.636,1.0,1.0	-0.489
differences in buds and leaves color between parents and their individuals		MSTRG.30930	10,6,1	0,0,0	8,10,10	2,1,3	0.000183886	1.0,1.0,1.0	0.667,0.833,0.625	0.292
differences in buds and leaves color between parents and their individuals		MSTRG.493	1,2,1	24,16,25	7,6,7	19,34,15	0.000190966	0.02,0.059,0.02	0.156,0.081,0.189	-0.109
differences in buds and leaves color between parents and their individuals		MSTRG.43790	8,14,17	4,3,5	12,25,20	0,1,2	0.000190985	0.54,0.733,0.666	1.0,0.936,0.855	-0.284
differences in buds and leaves color between parents and their individuals		MSTRG.7974	542612866	0,65,0	666670577	0,0,21	0.000191168	1.0,0.887,1.0	1.0,1.0,0.958	-0.024
differences in buds and leaves color between parents and their individuals		MSTRG.26670	9,12,9	8,20,15	18,11,17	0,13,0	0.000191231	0.467,0.319,0.319	1.0,0.398,1.0	-0.431
differences in buds and leaves color between parents and their individuals		MSTRG.40331	2,1,1	0,1,0	4,2,1	0,3,3	0.000194055	1.0,0.353,1.0	1.0,0.267,0.154	0.311
differences in buds and leaves color between parents and their individuals		MSTRG.10211	248206268	1,1,0	80374339	0,2,21	0.000200892	0.995,0.994,1.0	1.0,0.993,0.929	0.022
differences in buds and leaves color between parents and their individuals		MSTRG.29488	77,74,77	5,6,6	75,44,68	1,2,0	0.000206292	0.885,0.86,0.865	0.974,0.917,1.0	-0.094
differences in buds and leaves color between parents and their individuals		MSTRG.38998	158287199	11,18,7	78230143	11,31,17	0.000207167	0.878,0.889,0.934	0.78,0.788,0.808	0.108
differences in buds and leaves color between parents and their individuals		MSTRG.37091	25,44,62	0,0,0	50,48,26	1,0,10	0.000212865	1.0,1.0,1.0	0.966,1.0,0.599	0.145
differences in buds and leaves color between parents and their individuals		MSTRG.17615	9,6,9	18,12,20	2,1,3	13,17,26	0.000218736	0.2,0.2,0.184	0.071,0.029,0.055	0.143
differences in buds and leaves color between parents and their individuals		MSTRG.10754	7,3,11	17,12,24	2,4,2	28,30,34	0.000219394	0.171,0.111,0.186	0.034,0.062,0.029	0.114
differences in buds and leaves color between parents and their individuals		MSTRG.43075	31,40,20	0,0,3	29,32,18	7,7,1	0.000222025	1.0,1.0,0.769	0.674,0.696,0.9	0.166
differences in buds and leaves color between parents and their individuals		MSTRG.43680	48,59,74	4,2,10	57,55,55	1,0,2	0.000224783	0.857,0.937,0.787	0.966,1.0,0.932	-0.106
differences in buds and leaves color between parents and their individuals		MSTRG.28094	78,63,81	0,0,13	67,70,48	18,11,7	0.000227888	1.0,1.0,0.808	0.715,0.811,0.822	0.153
differences in buds and leaves color between parents and their individuals		MSTRG.42334	6,12,14	0,1,3	13,16,3	10,8,6	0.000251515	1.0,0.857,0.7	0.394,0.5,0.2	0.488
differences in buds and leaves color between parents and their individuals		MSTRG.12226	1,2,1	0,0,1	4,5,1	4,1,1	0.000253345	1.0,1.0,0.333	0.333,0.714,0.333	0.318
differences in buds and leaves color between parents and their individuals		MSTRG.35184	79,51,105	26,17,34	103,86,35	74,47,24	0.000255637	0.603,0.6,0.607	0.41,0.478,0.422	0.167
differences in buds and leaves color between parents and their individuals		MSTRG.13264	200164337	42,48,23	249281220	20,22,12	0.000271065	0.777,0.715,0.915	0.901,0.904,0.931	-0.11
differences in buds and leaves color between parents and their individuals		MSTRG.28900	83,88,88	30,20,17	45,63,48	26,30,36	0.000272113	0.61,0.714,0.746	0.495,0.543,0.43	0.201
differences in buds and leaves color between parents and their individuals		MSTRG.34111	16,16,6	0,0,1	15,12,26	2,2,4	0.000279045	1.0,1.0,0.75	0.789,0.75,0.765	0.149
differences in buds and leaves color between parents and their individuals		MSTRG.28742	29,38,31	66,68,124	34,49,31	184260144	0.000280996	0.18,0.218,0.111	0.085,0.086,0.097	0.08
differences in buds and leaves color between parents and their individuals		MSTRG.29701	46,59,65	0,4,1	83,20,39	2,21,10	0.000284104	1.0,0.881,0.97	0.954,0.323,0.661	0.304
differences in buds and leaves color between parents and their individuals		MSTRG.20523	8,10,22	4,6,2	22,28,10	0,2,1	0.000284567	0.511,0.466,0.852	1.0,0.88,0.84	-0.297
differences in buds and leaves color between parents and their individuals		MSTRG.29898	346726204787	69148183	329441153736	179258166	0.000287379	0.977,0.938,0.957	0.94,0.932,0.951	0.016
differences in buds and leaves color between parents and their individuals		MSTRG.25787	3,0,0	8,10,5	5,4,9	8,13,6	0.000293779	0.158,0.0,0.0	0.238,0.133,0.429	-0.214
differences in buds and leaves color between parents and their individuals		MSTRG.11356	9,0,0	4,17,18	29,33,7	15,17,11	0.000294069	0.529,0.0,0.0	0.492,0.493,0.241	-0.232
differences in buds and leaves color between parents and their individuals		MSTRG.39149	40,26,49	4,8,13	62,47,52	6,0,2	0.000295074	0.833,0.619,0.653	0.838,1.0,0.929	-0.221
differences in buds and leaves color between parents and their individuals		MSTRG.34742	564632620	45,40,68	642748542	40,35,18	0.000301201	0.862,0.888,0.82	0.889,0.914,0.938	-0.057
differences in buds and leaves color between parents and their individuals		MSTRG.324	20,32,62	0,1,0	60,34,21	5,4,0	0.000301767	1.0,0.941,1.0	0.857,0.81,1.0	0.091
differences in buds and leaves color between parents and their individuals		MSTRG.17427	10,10,17	29,30,54	5,5,3	36,48,40	0.000337589	0.147,0.143,0.136	0.065,0.05,0.036	0.092
differences in buds and leaves color between parents and their individuals		MSTRG.44606	0,12,3	75,52,108	13,10,9	60,48,48	0.000342426	0.0,0.103,0.014	0.098,0.094,0.086	-0.054
differences in buds and leaves color between parents and their individuals		MSTRG.13964	7,8,9	50,31,52	3,2,1	37,56,36	0.000356913	0.079,0.136,0.096	0.047,0.021,0.017	0.075
differences in buds and leaves color between parents and their individuals		MSTRG.37723	134,60,45	0,31,0	71258227	0,0,0	0.000364683	1.0,0.492,1.0	1.0,1.0,1.0	-0.169
differences in buds and leaves color between parents and their individuals		MSTRG.14724	8,8,4	43,50,52	26,14,10	47,37,46	0.00037774	0.085,0.074,0.037	0.217,0.159,0.098	-0.093
differences in buds and leaves color between parents and their individuals		MSTRG.16071	25,23,38	25,27,33	31,36,35	16,14,11	0.000389712	0.333,0.299,0.365	0.492,0.562,0.614	-0.224
differences in buds and leaves color between parents and their individuals		MSTRG.12331	0,2,1	25,39,39	0,9,6	43,35,17	0.000391245	0.0,0.025,0.013	0.0,0.114,0.15	-0.075
differences in buds and leaves color between parents and their individuals		MSTRG.30477	63,0,1	56130116	0,0,0	107144129	0.000407793	0.48,0.0,0.007	0.0,0.0,0.0	0.162
differences in buds and leaves color between parents and their individuals		MSTRG.40468	23,4,34	1,1,0	10,27,33	0,3,12	0.000415785	0.931,0.7,1.0	1.0,0.84,0.616	0.058
differences in buds and leaves color between parents and their individuals		MSTRG.42546	6,5,2	34,22,51	0,1,0	21,48,26	0.000435228	0.092,0.116,0.022	0.0,0.012,0.0	0.073
differences in buds and leaves color between parents and their individuals		MSTRG.37513	69,64,108	11,0,0	124,44,32	0,0,0	0.000437512	0.758,1.0,1.0	1.0,1.0,1.0	-0.081
differences in buds and leaves color between parents and their individuals		MSTRG.15744	4,4,9	0,1,5	4,8,4	0,0,0	0.000438658	1.0,0.667,0.474	1.0,1.0,1.0	-0.286
differences in buds and leaves color between parents and their individuals		MSTRG.28897	20,17,14	10,10,11	13,6,8	18,15,19	0.000461452	0.5,0.459,0.389	0.265,0.167,0.174	0.247
differences in buds and leaves color between parents and their individuals		MSTRG.41872	1,0,0	4,8,8	1,4,0	0,0,3	0.000500307	0.173,0.0,0.0	1.0,1.0,0.0	-0.609
differences in buds and leaves color between parents and their individuals		MSTRG.29725	275190393	270420173913	239205155	24991093945	0.000508611	0.081,0.075,0.08	0.076,0.139,0.124	-0.034
differences in buds and leaves color between parents and their individuals		MSTRG.27268	0,0,64	95,89,60	0,0,0	51,123,36	0.000514193	0.0,0.0,0.46	0.0,0.0,0.0	0.153
differences in buds and leaves color between parents and their individuals		MSTRG.34907	0,2,5	1,0,0	4,1,2	6,7,0	0.000524819	0.0,1.0,1.0	0.25,0.067,1.0	0.228
differences in buds and leaves color between parents and their individuals		MSTRG.13821	2,3,8	1,0,1	12,0,1	1,1,4	0.000525773	0.5,1.0,0.8	0.857,0.0,0.111	0.444
differences in buds and leaves color between parents and their individuals		MSTRG.25177	59,63,84	34,31,52	85,68,107	26,24,23	0.000530291	0.465,0.504,0.447	0.62,0.586,0.699	-0.163
differences in buds and leaves color between parents and their individuals		MSTRG.38377	0,4,3	1,6,6	0,0,0	11,2,12	0.000545954	0.0,0.25,0.2	0.0,0.0,0.0	0.15
differences in buds and leaves color between parents and their individuals		MSTRG.27537	1,10,61	0,3,14	10,13,13	0,0,2	0.00055108	1.0,0.639,0.698	1.0,1.0,0.775	-0.146
differences in buds and leaves color between parents and their individuals		MSTRG.23035	7,12,9	26,40,31	16,19,35	33,24,38	0.000588636	0.119,0.13,0.127	0.195,0.284,0.315	-0.139
differences in buds and leaves color between parents and their individuals		MSTRG.14563	30,23,52	3,0,6	44,35,14	11,14,4	0.000593884	0.833,1.0,0.812	0.667,0.556,0.636	0.262
differences in buds and leaves color between parents and their individuals		MSTRG.11130	25,13,16	3,0,0	51,37,23	10,5,6	0.000598253	0.878,1.0,1.0	0.815,0.864,0.767	0.144
differences in buds and leaves color between parents and their individuals		MSTRG.32309	147,84,131	5,0,12	87,95,91	3,0,0	0.000599179	0.944,1.0,0.862	0.943,1.0,1.0	-0.046
differences in buds and leaves color between parents and their individuals		MSTRG.44868	31,44,47	4,1,3	48,35,29	0,0,0	0.000600414	0.795,0.957,0.887	1.0,1.0,1.0	-0.12
differences in buds and leaves color between parents and their individuals		MSTRG.41739	31,31,34	9,6,0	31,33,23	0,3,0	0.000608916	0.748,0.816,1.0	1.0,0.905,1.0	-0.114
differences in buds and leaves color between parents and their individuals		MSTRG.10043	0,1,1	3,2,0	2,4,4	4,0,0	0.000623648	0.0,0.288,1.0	0.288,1.0,1.0	-0.333
differences in buds and leaves color between parents and their individuals		MSTRG.10729	0,0,0	12,23,17	6,4,0	16,19,21	0.000630548	0.0,0.0,0.0	0.158,0.095,0.0	-0.084
differences in buds and leaves color between parents and their individuals		MSTRG.1817	359420223781	212,93,272	368827663053	176,63,167	0.000643003	0.916,0.934,0.9	0.931,0.966,0.922	-0.023
differences in buds and leaves color between parents and their individuals		MSTRG.24799	7,15,13	4,6,2	12,19,12	0,3,0	0.000656592	0.467,0.556,0.765	1.0,0.76,1.0	-0.324
differences in buds and leaves color between parents and their individuals		MSTRG.42452	1,1,3	1,3,1	3,2,7	0,2,0	0.000658445	0.333,0.143,0.6	1.0,0.333,1.0	-0.419
differences in buds and leaves color between parents and their individuals		MSTRG.34742	74,90,92	7,11,10	98,108,82	6,1,3	0.000675062	0.841,0.804,0.821	0.891,0.982,0.932	-0.113
differences in buds and leaves color between parents and their individuals		MSTRG.16539	52,39,61	3,0,6	10,11,5	0,0,0	0.000694161	0.905,1.0,0.848	1.0,1.0,1.0	-0.082
differences in buds and leaves color between parents and their individuals		MSTRG.19018	3,1,35	106132171	6,5,2	126133137	0.000699023	0.014,0.004,0.093	0.023,0.018,0.007	0.021
differences in buds and leaves color between parents and their individuals		MSTRG.21013	16,14,2	0,0,0	27,8,8	21,0,0	0.000705659	1.0,1.0,1.0	0.393,1.0,1.0	0.202
differences in buds and leaves color between parents and their individuals		MSTRG.40273	64,95,108	0,0,0	92,99,84	8,3,0	0.000726904	1.0,1.0,1.0	0.87,0.95,1.0	0.06
differences in buds and leaves color between parents and their individuals		MSTRG.40952	19,1,2	29,71,76	20,17,26	46,68,9	0.000746021	0.247,0.007,0.013	0.179,0.111,0.591	-0.205
differences in buds and leaves color between parents and their individuals		MSTRG.38583	1,0,1	0,1,6	2,3,10	12,0,0	0.00081187	1.0,0.0,0.126	0.126,1.0,1.0	-0.333
differences in buds and leaves color between parents and their individuals		MSTRG.31739	33,59,39	0,0,0	33,66,47	0,57,0	0.000812692	1.0,1.0,1.0	1.0,0.418,1.0	0.194
differences in buds and leaves color between parents and their individuals		MSTRG.40194	1,19,19	82,48,63	0,1,11	73,67,42	0.000850012	0.006,0.165,0.131	0.0,0.007,0.116	0.06
differences in buds and leaves color between parents and their individuals		MSTRG.37146	17,25,19	30,33,46	5,12,24	34,61,74	0.000861265	0.265,0.325,0.208	0.086,0.111,0.171	0.143
differences in buds and leaves color between parents and their individuals		MSTRG.32971	24,32,17	4,5,3	29,25,32	1,1,1	0.000873509	0.783,0.794,0.773	0.946,0.938,0.951	-0.162
differences in buds and leaves color between parents and their individuals		MSTRG.4927	5,14,7	4,1,1	31,30,30	1,0,1	0.000880045	0.385,0.875,0.778	0.939,1.0,0.938	-0.28
differences in buds and leaves color between parents and their individuals		MSTRG.33953	4,2,1	0,0,0	5,1,8	3,2,0	0.000934678	1.0,1.0,1.0	0.455,0.2,1.0	0.448
differences in buds and leaves color between parents and their individuals		MSTRG.43534	6,10,2	11,16,10	10,27,14	9,15,8	0.000994922	0.214,0.238,0.091	0.357,0.474,0.467	-0.252
differences in buds and leaves color between parents and their individuals		MSTRG.24067	26,25,34	3,4,2	26,28,30	0,2,0	0.00099763	0.812,0.758,0.895	1.0,0.875,1.0	-0.137
differences in buds and leaves color between parents and their individuals		MSTRG.18175	119146178	19,9,15	133169134	2,3,11	0.00101157	0.758,0.89,0.856	0.971,0.966,0.859	-0.097
differences in buds and leaves color between parents and their individuals		MSTRG.12531	14,12,8	1,1,4	16,13,8	0,1,0	0.00104316	0.875,0.857,0.5	1.0,0.867,1.0	-0.212
differences in buds and leaves color between parents and their individuals		MSTRG.36054	26,26,29	3,10,15	39,38,20	4,0,3	0.00105519	0.812,0.565,0.492	0.83,1.0,0.769	-0.243
differences in buds and leaves color between parents and their individuals		MSTRG.46015	0,3,2	30,22,46	6,7,2	18,23,24	0.00106122	0.0,0.064,0.021	0.143,0.132,0.04	-0.077
differences in buds and leaves color between parents and their individuals		MSTRG.28356	182177254	104,71,135	241180179	73,64,53	0.00107364	0.481,0.569,0.499	0.636,0.598,0.642	-0.109
differences in buds and leaves color between parents and their individuals		MSTRG.35184	50,36,68	9,0,8	84,61,24	2,2,0	0.00111717	0.735,1.0,0.81	0.955,0.938,1.0	-0.116
differences in buds and leaves color between parents and their individuals		MSTRG.42033	24,8,18	0,3,6	12,20,17	2,0,0	0.00114481	1.0,0.697,0.721	0.838,1.0,1.0	-0.14
differences in buds and leaves color between parents and their individuals		MSTRG.39617	7,10,14	0,0,1	20,10,6	0,5,2	0.00115672	1.0,1.0,0.921	1.0,0.626,0.715	0.193
differences in buds and leaves color between parents and their individuals		MSTRG.16040	3,7,6	51,69,108	8,18,16	75,76,85	0.00116759	0.03,0.05,0.028	0.053,0.11,0.09	-0.048
differences in buds and leaves color between parents and their individuals		MSTRG.30010	2,2,1	8,8,9	1,13,6	4,0,4	0.00117899	0.166,0.166,0.081	0.166,1.0,0.544	-0.432
differences in buds and leaves color between parents and their individuals		MSTRG.28569	14,17,11	1,0,0	6,6,13	9,0,1	0.00119504	0.875,1.0,1.0	0.25,1.0,0.867	0.253
differences in buds and leaves color between parents and their individuals		MSTRG.36091	338151364956	63,65,90	673765782413	81,96,0	0.00122243	0.964,0.975,0.965	0.977,0.972,1.0	-0.015
differences in buds and leaves color between parents and their individuals		MSTRG.42064	2,3,1	4,4,4	12,10,5	3,2,4	0.00122742	0.2,0.273,0.111	0.667,0.714,0.385	-0.394
differences in buds and leaves color between parents and their individuals		MSTRG.45420	32,32,28	8,0,0	24,84,18	0,0,0	0.00123257	0.672,1.0,1.0	1.0,1.0,1.0	-0.109
differences in buds and leaves color between parents and their individuals		MSTRG.20642	11,8,18	0,0,0	12,13,11	0,11,0	0.0013263	1.0,1.0,1.0	1.0,0.48,1.0	0.173
differences in buds and leaves color between parents and their individuals		MSTRG.11022	4,5,5	0,17,1	18,2,2	2,0,0	0.0013349	1.0,0.129,0.715	0.819,1.0,1.0	-0.325
differences in buds and leaves color between parents and their individuals		MSTRG.37723	379175222	0,0,18	159477437	0,0,0	0.00133592	1.0,1.0,0.895	1.0,1.0,1.0	-0.035
differences in buds and leaves color between parents and their individuals		MSTRG.31035	43,39,22	1,0,0	40,48,24	8,0,1	0.00133996	0.97,1.0,1.0	0.789,1.0,0.947	0.078
differences in buds and leaves color between parents and their individuals		MSTRG.6249	25,4,41	174127295	52,69,6	208254114	0.00137901	0.067,0.016,0.065	0.111,0.12,0.026	-0.036
differences in buds and leaves color between parents and their individuals		MSTRG.1204	9,9,9	2,2,3	7,10,10	1,1,0	0.00138389	0.705,0.705,0.615	0.788,0.842,1.0	-0.202
differences in buds and leaves color between parents and their individuals		MSTRG.41716	2,4,1	0,0,2	3,9,3	8,7,7	0.00139479	1.0,1.0,0.227	0.181,0.43,0.201	0.472
differences in buds and leaves color between parents and their individuals		MSTRG.38249	379103560	22,22,42	393,79,64	31,53,51	0.0014242	0.915,0.745,0.893	0.888,0.482,0.439	0.248
differences in buds and leaves color between parents and their individuals		MSTRG.2258	52,47,52	6,3,3	64,50,48	2,1,0	0.0014618	0.812,0.887,0.897	0.941,0.962,1.0	-0.102
differences in buds and leaves color between parents and their individuals		MSTRG.35309	10,21,17	24,38,54	37,24,20	33,29,28	0.00146929	0.172,0.216,0.136	0.359,0.293,0.263	-0.13
differences in buds and leaves color between parents and their individuals		MSTRG.29795	30,42,44	0,0,0	38,51,31	0,8,0	0.00149774	1.0,1.0,1.0	1.0,0.761,1.0	0.08
differences in buds and leaves color between parents and their individuals		MSTRG.25351	82,53,103	2,2,7	57,55,47	5,10,8	0.00152707	0.955,0.932,0.884	0.855,0.74,0.753	0.141
differences in buds and leaves color between parents and their individuals		MSTRG.14861	243187311	17,3,36	360364217	42,55,30	0.00154385	0.877,0.969,0.812	0.811,0.768,0.783	0.099
differences in buds and leaves color between parents and their individuals		MSTRG.35093	7,4,6	0,5,1	4,0,3	8,5,4	0.00155514	1.0,0.306,0.768	0.216,0.0,0.292	0.522
differences in buds and leaves color between parents and their individuals		MSTRG.45474	25,39,46	24,38,54	53,64,35	29,27,24	0.00158737	0.342,0.339,0.299	0.477,0.542,0.422	-0.154
differences in buds and leaves color between parents and their individuals		MSTRG.28072	240212364	20,0,0	259332252	0,0,0	0.00159389	0.906,1.0,1.0	1.0,1.0,1.0	-0.031
differences in buds and leaves color between parents and their individuals		MSTRG.6134	1,1,6	0,0,2	0,3,4	4,2,0	0.00166879	1.0,1.0,0.6	0.0,0.429,1.0	0.39
differences in buds and leaves color between parents and their individuals		MSTRG.35309	2,11,7	40,32,37	17,17,13	30,35,37	0.00167697	0.024,0.147,0.086	0.221,0.195,0.149	-0.103
differences in buds and leaves color between parents and their individuals		MSTRG.38002	4,9,6	1,0,1	5,4,5	1,5,1	0.00171254	0.755,1.0,0.822	0.794,0.381,0.794	0.203
differences in buds and leaves color between parents and their individuals		MSTRG.30047	27,32,32	1,1,1	27,23,21	7,3,1	0.00173111	0.931,0.941,0.941	0.659,0.793,0.913	0.149
differences in buds and leaves color between parents and their individuals		MSTRG.43636	1,2,5	0,4,4	0,0,1	1,5,2	0.00173936	1.0,0.2,0.385	0.0,0.0,0.2	0.462
differences in buds and leaves color between parents and their individuals		MSTRG.34583	65,36,62	5,1,9	10,59,50	0,1,2	0.00176803	0.867,0.947,0.775	1.0,0.967,0.926	-0.101
differences in buds and leaves color between parents and their individuals		MSTRG.37513	66,58,100	0,0,0	110,22,27	0,17,0	0.0017789	1.0,1.0,1.0	1.0,0.45,1.0	0.183
differences in buds and leaves color between parents and their individuals		MSTRG.2483	2,4,29	2,6,0	58,35,21	0,2,1	0.00178364	0.432,0.336,1.0	1.0,0.93,0.941	-0.368
differences in buds and leaves color between parents and their individuals		MSTRG.4073	1,4,2	0,0,26	1,0,1	51,10,26	0.0018045	1.0,1.0,0.042	0.011,0.0,0.022	0.67
differences in buds and leaves color between parents and their individuals		MSTRG.34702	50,49,57	237179277	65,56,57	178183135	0.00183853	0.095,0.12,0.093	0.154,0.133,0.174	-0.051
differences in buds and leaves color between parents and their individuals		MSTRG.37723	157608264	9,0,0	371496523	0,0,35	0.00185507	0.926,1.0,1.0	1.0,1.0,0.915	0.004
differences in buds and leaves color between parents and their individuals		MSTRG.8721	1,3,4	1,1,3	1,4,5	0,1,1	0.0018809	0.333,0.6,0.4	1.0,0.667,0.714	-0.349
differences in buds and leaves color between parents and their individuals		MSTRG.18277	0,4,4	11,11,18	15,16,11	22,30,19	0.00190584	0.0,0.154,0.1	0.254,0.211,0.224	-0.145
differences in buds and leaves color between parents and their individuals		MSTRG.25598	4,10,7	16,17,18	5,2,0	29,18,11	0.00207241	0.111,0.227,0.163	0.079,0.053,0.0	0.123
differences in buds and leaves color between parents and their individuals		MSTRG.31302	72,61,74	9,0,0	78,76,71	0,0,0	0.00207388	0.8,1.0,1.0	1.0,1.0,1.0	-0.067
differences in buds and leaves color between parents and their individuals		MSTRG.2879	0,0,9	17,24,65	21,3,9	48,38,45	0.00211909	0.0,0.0,0.065	0.179,0.038,0.091	-0.081
differences in buds and leaves color between parents and their individuals		MSTRG.2719	46,43,54	2,6,0	51,61,47	0,0,1	0.0021532	0.92,0.782,1.0	1.0,1.0,0.959	-0.086
differences in buds and leaves color between parents and their individuals		MSTRG.15753	13,16,17	0,1,0	10,18,4	0,9,0	0.00217383	1.0,0.889,1.0	1.0,0.5,1.0	0.13
differences in buds and leaves color between parents and their individuals		MSTRG.13685	5,0,3	0,1,0	3,3,5	4,0,3	0.00218573	1.0,0.0,1.0	0.273,1.0,0.455	0.091
differences in buds and leaves color between parents and their individuals		MSTRG.24190	1,3,2	13,26,29	9,4,8	25,18,27	0.00219416	0.049,0.072,0.044	0.194,0.13,0.166	-0.108
differences in buds and leaves color between parents and their individuals		MSTRG.11227	137103159	25,13,28	155113129	33,44,44	0.00230112	0.733,0.798,0.74	0.701,0.562,0.594	0.138
differences in buds and leaves color between parents and their individuals		MSTRG.34985	9,5,3	0,8,0	4,6,5	19,6,8	0.00233508	1.0,0.238,1.0	0.095,0.333,0.238	0.524
differences in buds and leaves color between parents and their individuals		MSTRG.16334	39,39,64	7,4,15	39,58,36	0,1,6	0.00233941	0.736,0.83,0.681	1.0,0.967,0.75	-0.157
differences in buds and leaves color between parents and their individuals		MSTRG.45382	113,90,99	10,9,16	110100112	4,5,6	0.00234977	0.86,0.845,0.771	0.937,0.916,0.91	-0.096
differences in buds and leaves color between parents and their individuals		MSTRG.28851	7,8,13	48,50,57	19,27,19	54,68,49	0.00237921	0.068,0.074,0.102	0.15,0.166,0.162	-0.078
differences in buds and leaves color between parents and their individuals		MSTRG.2695	0,1,0	1,6,3	2,2,2	6,0,2	0.00240381	0.0,0.077,0.0	0.143,1.0,0.333	-0.466
differences in buds and leaves color between parents and their individuals		MSTRG.29987	17,22,25	0,0,0	31,16,23	0,12,0	0.00241944	1.0,1.0,1.0	1.0,0.4,1.0	0.2
differences in buds and leaves color between parents and their individuals		MSTRG.35123	21,12,26	0,0,0	21,23,13	7,0,0	0.00247063	1.0,1.0,1.0	0.6,1.0,1.0	0.133
differences in buds and leaves color between parents and their individuals		MSTRG.23956	4,1,4	79,58,131	11,6,6	101,92,39	0.00248243	0.027,0.009,0.017	0.057,0.035,0.078	-0.039
differences in buds and leaves color between parents and their individuals		MSTRG.10730	7,12,5	9,10,5	34,23,11	6,4,7	0.00249869	0.28,0.375,0.333	0.739,0.742,0.44	-0.311
differences in buds and leaves color between parents and their individuals		MSTRG.7570	12,9,10	0,0,0	19,15,3	0,7,0	0.00260063	1.0,1.0,1.0	1.0,0.517,1.0	0.161
differences in buds and leaves color between parents and their individuals		MSTRG.18832	2,3,2	20,23,21	7,9,4	17,12,22	0.0026332	0.057,0.073,0.054	0.199,0.311,0.099	-0.142
differences in buds and leaves color between parents and their individuals		MSTRG.20951	1,1,8	0,0,0	7,4,2	0,4,1	0.00265357	1.0,1.0,1.0	1.0,0.333,0.5	0.389
differences in buds and leaves color between parents and their individuals		MSTRG.41598	5,4,4	2,0,3	3,2,4	0,0,1	0.00266312	0.593,1.0,0.437	1.0,1.0,0.7	-0.223
differences in buds and leaves color between parents and their individuals		MSTRG.23597	3,10,13	0,3,1	7,5,5	4,2,8	0.0026822	1.0,0.643,0.876	0.487,0.575,0.253	0.401
differences in buds and leaves color between parents and their individuals		MSTRG.18689	51,83,64	11,6,15	97,59,71	5,6,2	0.00280277	0.699,0.874,0.681	0.907,0.831,0.947	-0.144
differences in buds and leaves color between parents and their individuals		MSTRG.20982	7,1,6	0,0,2	7,7,5	0,5,4	0.0028364	1.0,1.0,0.6	1.0,0.412,0.385	0.268
differences in buds and leaves color between parents and their individuals		MSTRG.2822	6,11,3	3,0,2	6,22,3	1,0,0	0.00301	0.5,1.0,0.429	0.75,1.0,1.0	-0.274
differences in buds and leaves color between parents and their individuals		MSTRG.27712	22,18,19	3,3,0	21,37,27	1,0,0	0.00309288	0.786,0.75,1.0	0.913,1.0,1.0	-0.126
differences in buds and leaves color between parents and their individuals		MSTRG.9491	19,43,47	0,1,0	46,37,17	5,0,2	0.00313409	1.0,0.956,1.0	0.821,1.0,0.81	0.108
differences in buds and leaves color between parents and their individuals		MSTRG.5950	192202439	0,0,0	232226189	0,16,0	0.00317851	1.0,1.0,1.0	1.0,0.911,1.0	0.03
differences in buds and leaves color between parents and their individuals		MSTRG.6522	27,22,27	34,27,29	24,30,36	16,19,16	0.00318097	0.284,0.289,0.318	0.429,0.441,0.529	-0.169
differences in buds and leaves color between parents and their individuals		MSTRG.16830	3,4,12	2,3,5	11,13,12	0,2,2	0.00319118	0.429,0.4,0.545	1.0,0.765,0.75	-0.38
differences in buds and leaves color between parents and their individuals		MSTRG.37723	116,36,42	0,39,0	57201177	0,0,0	0.00323656	1.0,0.316,1.0	1.0,1.0,1.0	-0.228
differences in buds and leaves color between parents and their individuals		MSTRG.15505	32,33,42	0,1,2	52,51,36	5,6,2	0.00323706	1.0,0.943,0.913	0.839,0.81,0.9	0.102
differences in buds and leaves color between parents and their individuals		MSTRG.32370	2,11,2	0,2,3	6,4,3	0,1,0	0.00338038	1.0,0.733,0.25	1.0,0.667,1.0	-0.228
differences in buds and leaves color between parents and their individuals		MSTRG.40965	32,21,68	6,10,36	19,24,22	5,2,1	0.00338417	0.771,0.571,0.544	0.706,0.884,0.933	-0.212
differences in buds and leaves color between parents and their individuals		MSTRG.24017	4,6,7	24,42,31	12,10,10	21,22,27	0.00341572	0.077,0.067,0.101	0.222,0.185,0.156	-0.106
differences in buds and leaves color between parents and their individuals		MSTRG.9841	13,15,22	2,3,5	15,17,19	2,0,1	0.00342098	0.765,0.714,0.688	0.789,1.0,0.905	-0.176
differences in buds and leaves color between parents and their individuals		MSTRG.3072	62,82,107	5,2,4	115,89,104	8,10,16	0.00344212	0.871,0.957,0.936	0.887,0.829,0.779	0.09
differences in buds and leaves color between parents and their individuals		MSTRG.44033	1,2,1	0,1,3	6,4,1	0,0,1	0.00346229	1.0,0.5,0.143	1.0,1.0,0.333	-0.23
differences in buds and leaves color between parents and their individuals		MSTRG.10149	7,6,14	3,2,2	12,22,10	0,3,0	0.00347068	0.538,0.6,0.778	1.0,0.786,1.0	-0.29
differences in buds and leaves color between parents and their individuals		MSTRG.3639	148118192	8,16,11	159130144	36,24,11	0.0035733	0.922,0.824,0.917	0.737,0.775,0.893	0.086
differences in buds and leaves color between parents and their individuals		MSTRG.23784	17,16,21	1,4,1	12,24,9	0,0,0	0.00360568	0.91,0.704,0.926	1.0,1.0,1.0	-0.153
differences in buds and leaves color between parents and their individuals		MSTRG.46051	2,4,3	0,0,0	4,11,3	1,0,4	0.00361485	1.0,1.0,1.0	0.667,1.0,0.273	0.353
differences in buds and leaves color between parents and their individuals		MSTRG.31134	9,0,0	9,16,20	0,0,0	31,29,16	0.00369417	0.397,0.0,0.0	0.0,0.0,0.0	0.132
differences in buds and leaves color between parents and their individuals		MSTRG.31346	1,10,4	0,0,0	6,7,10	0,0,11	0.0037041	1.0,1.0,1.0	1.0,1.0,0.312	0.229
differences in buds and leaves color between parents and their individuals		MSTRG.29224	0,2,1	1,2,0	4,2,1	0,1,0	0.00371085	0.0,0.333,1.0	1.0,0.5,1.0	-0.389
differences in buds and leaves color between parents and their individuals		MSTRG.28405	190200252	0,0,0	197274162	0,13,0	0.00372506	1.0,1.0,1.0	1.0,0.913,1.0	0.029
differences in buds and leaves color between parents and their individuals		MSTRG.23122	2,15,16	118,99,139	31,13,12	93,98,108	0.00395036	0.008,0.07,0.054	0.143,0.062,0.053	-0.042
differences in buds and leaves color between parents and their individuals		MSTRG.14525	42,41,49	5,3,10	58,49,37	4,1,1	0.00399542	0.808,0.872,0.71	0.879,0.961,0.949	-0.133
differences in buds and leaves color between parents and their individuals		MSTRG.11124	14,6,8	0,0,0	42,44,26	6,0,1	0.00403058	1.0,1.0,1.0	0.778,1.0,0.929	0.098
differences in buds and leaves color between parents and their individuals		MSTRG.43577	23,11,24	14,5,34	14,2,3	22,15,8	0.00406372	0.451,0.524,0.261	0.241,0.062,0.158	0.258
differences in buds and leaves color between parents and their individuals		MSTRG.18805	4,23,8	7,1,6	36,28,24	2,2,2	0.00411392	0.241,0.927,0.426	0.909,0.886,0.87	-0.357
differences in buds and leaves color between parents and their individuals		MSTRG.35959	69,9,60	0,25,0	18,11,61	19,20,12	0.00423385	1.0,0.153,1.0	0.321,0.216,0.718	0.299
differences in buds and leaves color between parents and their individuals		MSTRG.39064	31,44,29	273260322	14,26,17	258267263	0.00423826	0.054,0.078,0.043	0.026,0.046,0.031	0.024
differences in buds and leaves color between parents and their individuals		MSTRG.6688	18,14,14	14,8,12	21,27,16	6,5,6	0.00424187	0.391,0.467,0.368	0.636,0.73,0.571	-0.237
differences in buds and leaves color between parents and their individuals		MSTRG.16487	18,10,24	2,4,6	2,5,0	0,0,1	0.00425718	0.818,0.556,0.667	1.0,1.0,0.0	0.014
differences in buds and leaves color between parents and their individuals		MSTRG.11997	18,25,18	117122131	27,33,42	128129103	0.00426533	0.071,0.093,0.064	0.095,0.113,0.169	-0.05
differences in buds and leaves color between parents and their individuals		MSTRG.30845	7,3,4	36,0,0	6,6,5	0,0,0	0.00428777	0.089,1.0,1.0	1.0,1.0,1.0	-0.304
differences in buds and leaves color between parents and their individuals		MSTRG.25273	2,8,5	86,68,118	4,9,1	0,106,0	0.00434789	0.019,0.09,0.034	1.0,0.066,1.0	-0.641
differences in buds and leaves color between parents and their individuals		MSTRG.14563	25,19,55	8,8,11	41,63,48	7,3,5	0.00454686	0.61,0.543,0.714	0.745,0.913,0.828	-0.206
differences in buds and leaves color between parents and their individuals		MSTRG.20642	11,10,18	0,0,0	12,13,11	0,0,7	0.0046214	1.0,1.0,1.0	1.0,1.0,0.548	0.151
differences in buds and leaves color between parents and their individuals		MSTRG.14603	10,14,13	1,2,1	14,26,5	2,15,5	0.00475567	0.833,0.778,0.867	0.778,0.464,0.333	0.301
differences in buds and leaves color between parents and their individuals		MSTRG.22537	1,9,3	4,1,0	4,2,4	0,0,0	0.0048119	0.111,0.818,1.0	1.0,1.0,1.0	-0.357
differences in buds and leaves color between parents and their individuals		MSTRG.9122	68,37,77	0,9,0	75,76,39	0,0,0	0.00486951	1.0,0.743,1.0	1.0,1.0,1.0	-0.086
differences in buds and leaves color between parents and their individuals	ES	MSTRG.16954	45,42,79	0,0,0	0,0,0	10,1,7	0	1.0,1.0,1.0	0.0,0.0,0.0	1
differences in buds and leaves color between parents and their individuals		MSTRG.5270	238221209	17,17,15	378415368	0,0,0	0	0.883,0.876,0.883	1.0,1.0,1.0	-0.119
differences in buds and leaves color between parents and their individuals		MSTRG.12073	26,33,28	0,0,0	7,12,14	11,9,10	0	1.0,1.0,1.0	0.251,0.413,0.425	0.637
differences in buds and leaves color between parents and their individuals		MSTRG.39203	1,2,1	74,57,56	21,32,18	14,25,24	0	0.008,0.02,0.011	0.472,0.433,0.309	-0.392
differences in buds and leaves color between parents and their individuals		MSTRG.12073	17,22,20	0,0,0	1,9,12	11,9,10	3.33067e-16	1.0,1.0,1.0	0.044,0.336,0.378	0.747
differences in buds and leaves color between parents and their individuals		MSTRG.16331	0,0,2	36,41,52	17,21,7	35,44,24	2.53131e-14	0.0,0.0,0.028	0.266,0.263,0.179	-0.227
differences in buds and leaves color between parents and their individuals		MSTRG.11802	33,17,14	9,8,7	63,57,24	1,0,0	2.0417e-13	0.647,0.515,0.5	0.969,1.0,1.0	-0.436
differences in buds and leaves color between parents and their individuals		MSTRG.16414	1,1,4	0,0,0	1,2,1	72,45,55	1.10822e-12	1.0,1.0,1.0	0.007,0.022,0.009	0.987
differences in buds and leaves color between parents and their individuals		MSTRG.1833	311256898	26,26,0	490562397	0,0,0	1.35003e-12	0.891,0.87,1.0	1.0,1.0,1.0	-0.08
differences in buds and leaves color between parents and their individuals		MSTRG.11802	21,10,12	9,8,7	29,32,17	1,0,0	1.87239e-12	0.538,0.385,0.462	0.935,1.0,1.0	-0.517
differences in buds and leaves color between parents and their individuals		MSTRG.2808	0,0,0	20,11,15	14,5,9	18,9,11	6.1009e-12	0.0,0.0,0.0	0.357,0.284,0.368	-0.336
differences in buds and leaves color between parents and their individuals		MSTRG.20386	253184278	0,0,0	236157106	0,18,20	8.26172e-12	1.0,1.0,1.0	1.0,0.813,0.726	0.154
differences in buds and leaves color between parents and their individuals		MSTRG.15321	2,10,8	0,0,0	4,6,5	5,3,13	1.27516e-11	1.0,1.0,1.0	0.3,0.518,0.171	0.67
differences in buds and leaves color between parents and their individuals		MSTRG.7073	37,32,42	12,21,19	170,257,40	0,1,10	4.1862e-11	0.607,0.432,0.525	1.0,0.992,0.667	-0.365
differences in buds and leaves color between parents and their individuals		MSTRG.16078	115,51,117	0,0,0	100,85,77	8,9,8	2.83521e-10	1.0,1.0,1.0	0.862,0.825,0.828	0.162
differences in buds and leaves color between parents and their individuals		MSTRG.17720	5,1,6	5,5,9	1,1,2	0,0,0	3.09211e-10	0.396,0.116,0.304	1.0,1.0,1.0	-0.728
differences in buds and leaves color between parents and their individuals		MSTRG.27890	19,11,11	11,4,5	0,0,0	6,4,1	3.11004e-10	0.482,0.597,0.543	0.0,0.0,0.0	0.541
differences in buds and leaves color between parents and their individuals		MSTRG.21854	5,4,4	0,0,0	2,2,10	6,2,3	3.84239e-10	1.0,1.0,1.0	0.154,0.353,0.645	0.616
differences in buds and leaves color between parents and their individuals		MSTRG.2204	8,7,11	9,1,12	10,16,22	0,0,0	5.08823e-10	0.364,0.818,0.371	1.0,1.0,1.0	-0.482
differences in buds and leaves color between parents and their individuals		MSTRG.33691	238428083531	2,116,87	667024032483	0,97,1	6.78202e-10	0.999,0.938,0.962	1.0,0.939,0.999	-0.013
differences in buds and leaves color between parents and their individuals		MSTRG.40653	0,0,0	1,1,1	29,28,5	1,9,6	1.11272e-09	0.0,0.0,0.0	0.954,0.689,0.373	-0.672
differences in buds and leaves color between parents and their individuals		MSTRG.2204	22,23,32	9,1,12	25,51,51	0,0,0	1.16254e-09	0.629,0.941,0.649	1.0,1.0,1.0	-0.26
differences in buds and leaves color between parents and their individuals		MSTRG.35744	3,17,2	0,0,0	5,19,0	4,3,5	2.7162e-09	1.0,1.0,1.0	0.385,0.76,0.0	0.618
differences in buds and leaves color between parents and their individuals		MSTRG.18556	325301404	0,12,0	319382330	25,21,14	4.90194e-09	1.0,0.942,1.0	0.893,0.922,0.939	0.063
differences in buds and leaves color between parents and their individuals		MSTRG.12157	77,49,89	0,0,0	46,60,47	8,3,7	8.64421e-09	1.0,1.0,1.0	0.767,0.92,0.794	0.173
differences in buds and leaves color between parents and their individuals		MSTRG.35044	5,3,1	8,0,22	10,9,2	0,0,0	2.44192e-08	0.24,1.0,0.022	1.0,1.0,1.0	-0.579
differences in buds and leaves color between parents and their individuals		MSTRG.1905	9,8,13	0,0,0	13,14,6	2,8,2	3.5658e-08	1.0,1.0,1.0	0.793,0.508,0.639	0.353
differences in buds and leaves color between parents and their individuals		MSTRG.12258	3,1,3	0,0,0	0,0,1	2,3,0	4.2302e-08	1.0,1.0,1.0	0.0,0.0,1.0	0.667
differences in buds and leaves color between parents and their individuals		MSTRG.26378	5,1,1	1,3,4	1,2,2	0,0,0	4.55266e-08	0.807,0.218,0.173	1.0,1.0,1.0	-0.601
differences in buds and leaves color between parents and their individuals		MSTRG.11488	0,4,2	1,7,16	2,9,1	0,0,1	6.01171e-08	0.0,0.299,0.085	1.0,1.0,0.428	-0.681
differences in buds and leaves color between parents and their individuals		MSTRG.20313	0,0,1	2,2,2	0,8,6	1,0,0	6.48757e-08	0.0,0.0,0.216	0.0,1.0,1.0	-0.595
differences in buds and leaves color between parents and their individuals		MSTRG.15508	24,24,39	0,34,124	26,26,28	0,0,0	7.89663e-08	1.0,0.322,0.175	1.0,1.0,1.0	-0.501
differences in buds and leaves color between parents and their individuals		MSTRG.33453	2,0,1	20,47,48	21,0,11	31,34,26	9.6149e-08	0.048,0.0,0.01	0.253,0.0,0.175	-0.123
differences in buds and leaves color between parents and their individuals		MSTRG.28191	0,6,2	51,94,77	28,5,20	72,98,66	1.15731e-07	0.0,0.045,0.019	0.223,0.036,0.183	-0.126
differences in buds and leaves color between parents and their individuals		MSTRG.36987	16,19,1	147,118,64	1,3,1	53200114	1.52029e-07	0.052,0.075,0.008	0.009,0.007,0.004	0.038
differences in buds and leaves color between parents and their individuals		MSTRG.39634	82,60,104	2,3,12	114,129,64	0,0,0	2.06978e-07	0.953,0.909,0.812	1.0,1.0,1.0	-0.109
differences in buds and leaves color between parents and their individuals		MSTRG.39634	51,38,56	2,3,12	46,54,34	0,0,0	2.57795e-07	0.929,0.867,0.707	1.0,1.0,1.0	-0.166
differences in buds and leaves color between parents and their individuals		MSTRG.17417	40,51,76	0,0,0	9,25,16	14,0,6	2.71369e-07	1.0,1.0,1.0	0.243,1.0,0.571	0.395
differences in buds and leaves color between parents and their individuals		MSTRG.28570	39,28,50	7,2,9	25,32,22	0,0,0	2.72388e-07	0.798,0.908,0.797	1.0,1.0,1.0	-0.166
differences in buds and leaves color between parents and their individuals		MSTRG.30904	15,21,7	12,0,10	17,24,24	0,0,0	2.80056e-07	0.461,1.0,0.324	1.0,1.0,1.0	-0.405
differences in buds and leaves color between parents and their individuals		MSTRG.11505	5,5,5	0,7,9	5,11,4	0,0,0	3.31281e-07	1.0,0.27,0.224	1.0,1.0,1.0	-0.502
differences in buds and leaves color between parents and their individuals		MSTRG.4339	0,0,0	17,17,42	6,4,5	24,16,5	3.86526e-07	0.0,0.0,0.0	0.111,0.111,0.333	-0.185
differences in buds and leaves color between parents and their individuals		MSTRG.39370	13,14,14	4,4,3	10,27,8	0,0,0	4.02461e-07	0.688,0.703,0.76	1.0,1.0,1.0	-0.283
differences in buds and leaves color between parents and their individuals		MSTRG.11642	15,5,1	27,24,12	1,2,0	59,46,8	4.40149e-07	0.281,0.128,0.055	0.012,0.03,0.0	0.141
differences in buds and leaves color between parents and their individuals		MSTRG.26578	4,5,2	0,0,0	2,7,0	6,0,3	5.04883e-07	1.0,1.0,1.0	0.143,1.0,0.0	0.619
differences in buds and leaves color between parents and their individuals		MSTRG.25968	4,5,13	0,0,0	7,7,7	8,6,0	5.62282e-07	1.0,1.0,1.0	0.36,0.428,1.0	0.404
differences in buds and leaves color between parents and their individuals		MSTRG.6179	0,0,1	3,2,5	5,9,1	4,3,1	6.77275e-07	0.0,0.0,0.104	0.42,0.635,0.367	-0.439
differences in buds and leaves color between parents and their individuals		MSTRG.17167	36,32,25	8,7,0	36,35,17	0,0,0	8.28103e-07	0.739,0.742,1.0	1.0,1.0,1.0	-0.173
differences in buds and leaves color between parents and their individuals		MSTRG.11505	17,19,31	0,7,9	12,19,5	0,0,0	8.62682e-07	1.0,0.576,0.633	1.0,1.0,1.0	-0.264
differences in buds and leaves color between parents and their individuals		MSTRG.1790	27,19,63	7,4,1	30,95,41	0,0,0	8.8668e-07	0.659,0.704,0.969	1.0,1.0,1.0	-0.223
differences in buds and leaves color between parents and their individuals		MSTRG.18865	1,5,4	0,5,4	5,12,2	0,0,0	9.20839e-07	1.0,0.397,0.397	1.0,1.0,1.0	-0.402
differences in buds and leaves color between parents and their individuals		MSTRG.41420	11,19,7	0,7,6	10,16,9	0,0,0	9.96841e-07	1.0,0.576,0.368	1.0,1.0,1.0	-0.352
differences in buds and leaves color between parents and their individuals		MSTRG.32134	49,3,5	0,0,1	6,12,10	7,3,2	1.03319e-06	1.0,1.0,0.714	0.3,0.667,0.714	0.344
differences in buds and leaves color between parents and their individuals		MSTRG.45675	24,28,35	0,6,8	33,20,20	0,0,0	1.1571e-06	1.0,0.713,0.7	1.0,1.0,1.0	-0.196
differences in buds and leaves color between parents and their individuals		MSTRG.42125	11,3,5	0,0,0	3,3,2	6,4,0	1.21738e-06	1.0,1.0,1.0	0.272,0.359,1.0	0.456
differences in buds and leaves color between parents and their individuals		MSTRG.16557	28,22,24	7,0,7	22,20,13	0,0,0	1.34063e-06	0.699,1.0,0.665	1.0,1.0,1.0	-0.212
differences in buds and leaves color between parents and their individuals		MSTRG.44868	4,9,10	5,5,2	13,7,8	0,1,0	1.36993e-06	0.288,0.477,0.717	1.0,0.78,1.0	-0.433
differences in buds and leaves color between parents and their individuals		MSTRG.29701	36,31,27	5,3,4	27,80,50	0,0,1	1.43006e-06	0.783,0.838,0.771	1.0,1.0,0.962	-0.19
differences in buds and leaves color between parents and their individuals		MSTRG.18096	19,0,0	9,23,14	24,27,45	12,9,0	1.51466e-06	0.514,0.0,0.0	0.5,0.6,1.0	-0.529
differences in buds and leaves color between parents and their individuals		MSTRG.15839	4,8,19	5,7,0	9,25,12	0,0,0	1.69914e-06	0.327,0.41,1.0	1.0,1.0,1.0	-0.421
differences in buds and leaves color between parents and their individuals		MSTRG.36938	87,64,147	7,1,4	7,0,13	3,23,2	2.36504e-06	0.862,0.97,0.949	0.539,0.0,0.765	0.492
differences in buds and leaves color between parents and their individuals		MSTRG.42125	4,3,7	0,0,0	5,9,4	6,4,0	2.52956e-06	1.0,1.0,1.0	0.338,0.58,1.0	0.361
differences in buds and leaves color between parents and their individuals		MSTRG.15329	17,32,16	0,0,0	7,1,30	8,5,0	2.72172e-06	1.0,1.0,1.0	0.36,0.114,1.0	0.509
differences in buds and leaves color between parents and their individuals		MSTRG.33027	8,10,2	0,0,0	7,12,3	10,0,3	2.76109e-06	1.0,1.0,1.0	0.29,1.0,0.369	0.447
differences in buds and leaves color between parents and their individuals		MSTRG.18096	13,0,0	9,23,14	19,21,30	12,9,0	3.19186e-06	0.419,0.0,0.0	0.442,0.538,1.0	-0.52
differences in buds and leaves color between parents and their individuals		MSTRG.10638	0,201,0	253289382	0,0,3	88295253	3.1943e-06	0.0,0.258,0.0	0.0,0.0,0.006	0.084
differences in buds and leaves color between parents and their individuals		MSTRG.11677	159717652756	21,40,52	380429465	0,0,0	3.26964e-06	0.984,0.972,0.977	1.0,1.0,1.0	-0.022
differences in buds and leaves color between parents and their individuals		MSTRG.13187	1,0,0	13,6,4	6,5,2	11,4,0	3.58876e-06	0.051,0.0,0.0	0.274,0.464,1.0	-0.562
differences in buds and leaves color between parents and their individuals		MSTRG.40572	26,13,27	1,0,1	16,19,21	5,4,5	3.61459e-06	0.929,1.0,0.931	0.615,0.704,0.677	0.288
differences in buds and leaves color between parents and their individuals		MSTRG.2111	0,0,0	4,4,6	0,18,6	4,7,0	3.68289e-06	0.0,0.0,0.0	0.0,0.635,1.0	-0.545
differences in buds and leaves color between parents and their individuals		MSTRG.30930	5,5,15	0,0,0	1,2,8	2,1,3	3.85199e-06	1.0,1.0,1.0	0.2,0.5,0.571	0.576
differences in buds and leaves color between parents and their individuals		MSTRG.35523	3,5,3	4,0,4	3,4,2	0,0,0	4.16141e-06	0.327,1.0,0.327	1.0,1.0,1.0	-0.449
differences in buds and leaves color between parents and their individuals		MSTRG.36488	67,59,33	4,0,14	89,65,18	0,0,0	4.71213e-06	0.893,1.0,0.541	1.0,1.0,1.0	-0.189
differences in buds and leaves color between parents and their individuals		MSTRG.25967	8,13,21	0,6,4	18,6,8	0,0,0	4.76819e-06	1.0,0.555,0.752	1.0,1.0,1.0	-0.231
differences in buds and leaves color between parents and their individuals		MSTRG.13275	233226427	7,12,7	257225220	1,1,0	5.12587e-06	0.945,0.908,0.969	0.993,0.992,1.0	-0.054
differences in buds and leaves color between parents and their individuals		MSTRG.45376	20,20,47	2,2,12	11,29,13	0,1,0	5.4459e-06	0.833,0.833,0.662	1.0,0.935,1.0	-0.202
differences in buds and leaves color between parents and their individuals		MSTRG.17858	24,29,39	22,14,44	19,15,31	4,4,0	5.86441e-06	0.433,0.592,0.383	0.769,0.724,1.0	-0.362
differences in buds and leaves color between parents and their individuals		MSTRG.31033	53,77,60	0,1,0	101,110,68	8,6,5	6.142e-06	1.0,0.979,1.0	0.886,0.919,0.894	0.093
differences in buds and leaves color between parents and their individuals		MSTRG.3493	4,5,10	0,0,0	8,11,7	3,0,7	6.17849e-06	1.0,1.0,1.0	0.63,1.0,0.39	0.327
differences in buds and leaves color between parents and their individuals		MSTRG.14943	122117208	0,1,2	171191166	5,12,8	6.95055e-06	1.0,0.987,0.986	0.958,0.913,0.932	0.057
differences in buds and leaves color between parents and their individuals		MSTRG.29701	36,57,46	5,3,4	63,58,67	0,0,1	7.02337e-06	0.783,0.905,0.852	1.0,1.0,0.971	-0.144
differences in buds and leaves color between parents and their individuals		MSTRG.11488	4,1,1	1,7,16	4,1,1	0,0,1	7.22552e-06	0.711,0.081,0.037	1.0,1.0,0.38	-0.517
differences in buds and leaves color between parents and their individuals		MSTRG.26318	180921273421259	657232620	197782115223465	10985601059	7.66786e-06	0.936,0.967,0.948	0.906,0.953,0.922	0.023
differences in buds and leaves color between parents and their individuals		MSTRG.11608	83,76,97	24,11,17	70,66,61	5,2,3	8.15458e-06	0.713,0.832,0.804	0.909,0.959,0.936	-0.152
differences in buds and leaves color between parents and their individuals		MSTRG.23985	2,3,7	0,0,0	3,2,12	4,4,0	8.53411e-06	1.0,1.0,1.0	0.339,0.255,1.0	0.469
differences in buds and leaves color between parents and their individuals		MSTRG.24095	15,85,28	6,0,10	17,17,74	1,0,0	8.82435e-06	0.593,1.0,0.62	0.908,1.0,1.0	-0.232
differences in buds and leaves color between parents and their individuals		MSTRG.44868	2,11,17	5,5,2	15,4,15	0,1,0	9.21323e-06	0.218,0.605,0.856	1.0,0.736,1.0	-0.352
differences in buds and leaves color between parents and their individuals		MSTRG.39261	5984861104	11,4,5	177309142	11,7,7	9.36648e-06	0.975,0.989,0.994	0.92,0.969,0.936	0.044
differences in buds and leaves color between parents and their individuals		MSTRG.14004	20,41,14	5,4,3	14,33,30	1,0,0	9.73868e-06	0.72,0.868,0.75	0.9,1.0,1.0	-0.187
differences in buds and leaves color between parents and their individuals		MSTRG.31011	15,13,10	0,0,0	11,22,9	7,0,3	1.01583e-05	1.0,1.0,1.0	0.524,1.0,0.678	0.266
differences in buds and leaves color between parents and their individuals		MSTRG.1990	44,26,46	0,0,0	39,61,39	4,3,5	1.07755e-05	1.0,1.0,1.0	0.855,0.925,0.825	0.132
differences in buds and leaves color between parents and their individuals		MSTRG.1790	48,26,116	7,4,1	62,111,51	0,0,0	1.1922e-05	0.79,0.781,0.985	1.0,1.0,1.0	-0.148
differences in buds and leaves color between parents and their individuals		MSTRG.39370	26,31,32	4,4,3	16,47,25	0,0,0	1.20711e-05	0.818,0.843,0.881	1.0,1.0,1.0	-0.153
differences in buds and leaves color between parents and their individuals		MSTRG.15746	1,5,3	13,3,16	18,12,8	2,1,5	1.29581e-05	0.051,0.539,0.116	0.863,0.894,0.529	-0.527
differences in buds and leaves color between parents and their individuals		MSTRG.39014	91,95,141	2,0,0	55,113,78	7,3,5	1.35603e-05	0.962,1.0,1.0	0.812,0.954,0.896	0.1
differences in buds and leaves color between parents and their individuals		MSTRG.29701	44,40,36	5,3,4	39,58,31	0,0,1	1.40618e-05	0.815,0.87,0.818	1.0,1.0,0.939	-0.145
differences in buds and leaves color between parents and their individuals		MSTRG.2060	401316616	5,17,7	450468396	1,3,1	1.43908e-05	0.976,0.903,0.978	0.996,0.987,0.995	-0.04
differences in buds and leaves color between parents and their individuals		MSTRG.43037	19,9,11	0,0,0	12,22,17	4,4,1	1.44755e-05	1.0,1.0,1.0	0.691,0.804,0.927	0.193
differences in buds and leaves color between parents and their individuals		MSTRG.17395	26,15,25	0,4,6	15,15,7	0,0,0	1.52655e-05	1.0,0.69,0.712	1.0,1.0,1.0	-0.199
differences in buds and leaves color between parents and their individuals		MSTRG.18096	13,0,0	0,2,2	19,21,30	1,0,0	1.57208e-05	1.0,0.0,0.0	0.905,1.0,1.0	-0.635
differences in buds and leaves color between parents and their individuals		MSTRG.18096	13,0,0	0,2,2	20,20,31	1,0,0	1.57373e-05	1.0,0.0,0.0	0.909,1.0,1.0	-0.636
differences in buds and leaves color between parents and their individuals		MSTRG.22064	0,0,1	2,17,21	0,4,8	6,11,13	1.60573e-05	0.0,0.0,0.036	0.0,0.222,0.326	-0.171
differences in buds and leaves color between parents and their individuals		MSTRG.27125	0,0,1	5,3,2	19,0,18	8,5,3	1.97754e-05	0.0,0.0,0.216	0.567,0.0,0.768	-0.373
differences in buds and leaves color between parents and their individuals		MSTRG.14554	80,84,3	1,2,1	1,0,0	0,1,2	2.20516e-05	0.983,0.968,0.686	1.0,0.0,0.0	0.546
differences in buds and leaves color between parents and their individuals		MSTRG.14641	9,3,6	1,2,5	8,7,3	0,1,0	2.59362e-05	0.852,0.489,0.434	1.0,0.817,1.0	-0.347
differences in buds and leaves color between parents and their individuals		MSTRG.17769	4,2,6	0,10,4	8,3,5	1,0,0	2.60264e-05	1.0,0.091,0.429	0.8,1.0,1.0	-0.427
differences in buds and leaves color between parents and their individuals		MSTRG.15951	21,20,24	0,0,1	17,22,14	12,3,0	3.05024e-05	1.0,1.0,0.923	0.415,0.786,1.0	0.241
differences in buds and leaves color between parents and their individuals		MSTRG.3270	9,7,15	11,9,25	2,3,1	18,13,14	3.08949e-05	0.328,0.317,0.263	0.062,0.121,0.041	0.228
differences in buds and leaves color between parents and their individuals		MSTRG.6028	37,38,28	0,0,0	16,23,25	1,4,3	3.17746e-05	1.0,1.0,1.0	0.889,0.742,0.806	0.188
differences in buds and leaves color between parents and their individuals		MSTRG.34661	1,0,0	5,6,13	3,4,4	10,5,7	3.19994e-05	0.091,0.0,0.0	0.13,0.286,0.222	-0.182
differences in buds and leaves color between parents and their individuals		MSTRG.7263	90,83,136	16,0,7	101,95,74	0,0,3	3.23699e-05	0.738,1.0,0.907	1.0,1.0,0.925	-0.093
differences in buds and leaves color between parents and their individuals		MSTRG.13151	192153281	3,14,17	199192155	14,40,26	3.30941e-05	0.978,0.886,0.921	0.91,0.773,0.809	0.098
differences in buds and leaves color between parents and their individuals		MSTRG.42612	5,3,1	3,0,0	0,0,1	4,4,0	3.35221e-05	0.455,1.0,1.0	0.0,0.0,1.0	0.485
differences in buds and leaves color between parents and their individuals		MSTRG.25967	23,28,59	0,6,4	41,22,26	0,0,0	3.44172e-05	1.0,0.7,0.881	1.0,1.0,1.0	-0.14
differences in buds and leaves color between parents and their individuals		MSTRG.21697	454326549	3,2,8	413389343	6,21,11	3.48189e-05	0.987,0.988,0.972	0.972,0.903,0.94	0.044
differences in buds and leaves color between parents and their individuals		MSTRG.21060	56,2,9	11,0,0	34,7,6	0,0,0	3.52443e-05	0.773,1.0,1.0	1.0,1.0,1.0	-0.076
differences in buds and leaves color between parents and their individuals		MSTRG.4510	4,1,3	0,0,0	4,1,0	1,3,1	3.56887e-05	1.0,1.0,1.0	0.726,0.181,0.0	0.698
differences in buds and leaves color between parents and their individuals		MSTRG.15951	20,20,24	0,0,1	15,23,13	12,3,0	3.69075e-05	1.0,1.0,0.923	0.385,0.793,1.0	0.248
differences in buds and leaves color between parents and their individuals		MSTRG.35157	0,3,0	18,10,18	4,4,7	11,9,11	3.79322e-05	0.0,0.13,0.0	0.154,0.182,0.241	-0.149
differences in buds and leaves color between parents and their individuals		MSTRG.14502	10,14,3	1,0,0	6,5,9	2,1,4	4.17126e-05	0.843,1.0,1.0	0.617,0.729,0.547	0.317
differences in buds and leaves color between parents and their individuals		MSTRG.31141	46,61,62	7,0,4	69,68,43	0,0,0	4.22704e-05	0.783,1.0,0.895	1.0,1.0,1.0	-0.107
differences in buds and leaves color between parents and their individuals		MSTRG.6427	40,24,36	5,3,1	44,51,26	0,0,0	4.29814e-05	0.807,0.807,0.949	1.0,1.0,1.0	-0.146
differences in buds and leaves color between parents and their individuals		MSTRG.15744	4,10,12	4,0,0	0,3,6	12,15,2	4.3273e-05	0.333,1.0,1.0	0.0,0.091,0.6	0.547
differences in buds and leaves color between parents and their individuals		MSTRG.10380	34,8,42	0,1,0	17,31,34	0,10,3	4.36068e-05	1.0,0.8,1.0	1.0,0.608,0.85	0.114
differences in buds and leaves color between parents and their individuals		MSTRG.20955	153139213	8,11,22	129167131	0,6,4	4.54777e-05	0.905,0.863,0.829	1.0,0.933,0.942	-0.093
differences in buds and leaves color between parents and their individuals		MSTRG.40226	13,3,13	7,2,0	17,55,40	1,0,0	4.74667e-05	0.501,0.448,1.0	0.902,1.0,1.0	-0.318
differences in buds and leaves color between parents and their individuals		MSTRG.35350	19,13,19	61,42,61	18,27,12	0,0,41	4.8051e-05	0.168,0.167,0.168	1.0,1.0,0.16	-0.552
differences in buds and leaves color between parents and their individuals		MSTRG.12893	0,1,0	2,0,2	8,5,8	0,9,0	4.91597e-05	0.0,1.0,0.0	1.0,0.262,1.0	-0.421
differences in buds and leaves color between parents and their individuals		MSTRG.25600	4,8,6	1,1,4	11,10,13	0,0,0	5.18169e-05	0.667,0.8,0.429	1.0,1.0,1.0	-0.368
differences in buds and leaves color between parents and their individuals		MSTRG.15746	4,7,8	13,3,16	34,21,9	2,1,5	5.23376e-05	0.133,0.538,0.2	0.895,0.913,0.474	-0.47
differences in buds and leaves color between parents and their individuals		MSTRG.30292	12,20,23	40,35,47	8,8,5	45,58,39	5.47597e-05	0.13,0.222,0.197	0.082,0.065,0.06	0.114
differences in buds and leaves color between parents and their individuals		MSTRG.3943	1,0,1	10,3,3	2,4,9	5,6,1	5.71245e-05	0.072,0.0,0.204	0.236,0.339,0.874	-0.391
differences in buds and leaves color between parents and their individuals		MSTRG.29020	21,13,36	0,0,0	34,18,11	0,3,5	5.92962e-05	1.0,1.0,1.0	1.0,0.761,0.538	0.234
differences in buds and leaves color between parents and their individuals		MSTRG.1790	69,46,182	7,4,1	92,209,95	0,0,0	5.94714e-05	0.831,0.852,0.989	1.0,1.0,1.0	-0.109
differences in buds and leaves color between parents and their individuals		MSTRG.19448	0,4,7	2,0,6	7,4,3	0,0,0	6.59812e-05	0.0,1.0,0.393	1.0,1.0,1.0	-0.536
differences in buds and leaves color between parents and their individuals		MSTRG.10667	10,16,10	5,0,3	25,19,17	0,0,1	6.86468e-05	0.5,1.0,0.625	1.0,1.0,0.895	-0.257
differences in buds and leaves color between parents and their individuals		MSTRG.37724	1,1,2	0,0,1	0,5,2	1,3,2	6.98178e-05	1.0,1.0,0.53	0.0,0.484,0.36	0.562
differences in buds and leaves color between parents and their individuals		MSTRG.15746	10,9,7	13,3,16	30,31,12	2,1,5	7.01039e-05	0.279,0.601,0.18	0.883,0.94,0.546	-0.436
differences in buds and leaves color between parents and their individuals		MSTRG.10470	6,5,6	71,45,70	0,0,3	86,66,52	7.29647e-05	0.076,0.097,0.077	0.0,0.0,0.053	0.066
differences in buds and leaves color between parents and their individuals		MSTRG.11593	1,0,3	0,6,1	10,8,8	0,0,0	7.39268e-05	1.0,0.0,0.633	1.0,1.0,1.0	-0.456
differences in buds and leaves color between parents and their individuals		MSTRG.41200	6,8,1	0,0,0	7,17,10	0,5,2	7.74043e-05	1.0,1.0,1.0	1.0,0.63,0.714	0.219
differences in buds and leaves color between parents and their individuals		MSTRG.11505	21,19,35	0,0,1	18,24,12	1,3,4	7.96031e-05	1.0,1.0,0.952	0.91,0.818,0.627	0.199
differences in buds and leaves color between parents and their individuals		MSTRG.2326	104109160	14,8,19	118146142	8,6,0	8.77016e-05	0.816,0.89,0.834	0.898,0.936,1.0	-0.098
differences in buds and leaves color between parents and their individuals		MSTRG.9169	9,9,27	2,0,8	7,8,23	0,1,0	8.88017e-05	0.692,1.0,0.628	1.0,0.8,1.0	-0.16
differences in buds and leaves color between parents and their individuals		MSTRG.29560	25,23,25	1,0,0	24,15,18	3,1,4	8.90062e-05	0.926,1.0,1.0	0.8,0.882,0.692	0.184
differences in buds and leaves color between parents and their individuals		MSTRG.5765	85,116,42	8,6,10	94,45,133	4,1,1	9.19952e-05	0.885,0.933,0.752	0.944,0.97,0.99	-0.111
differences in buds and leaves color between parents and their individuals		MSTRG.27633	9,3,9	4,2,7	5,3,5	29,16,8	9.22369e-05	0.616,0.517,0.478	0.109,0.118,0.308	0.359
differences in buds and leaves color between parents and their individuals		MSTRG.15321	5,16,11	5,0,3	19,16,30	1,0,0	9.3275e-05	0.377,1.0,0.689	0.92,1.0,1.0	-0.285
differences in buds and leaves color between parents and their individuals		MSTRG.15770	19,11,27	0,2,0	18,11,24	8,13,0	9.34385e-05	1.0,0.785,1.0	0.599,0.359,1.0	0.276
differences in buds and leaves color between parents and their individuals		MSTRG.13442	7,5,4	0,0,1	1,6,5	2,6,0	9.42792e-05	1.0,1.0,0.67	0.203,0.337,1.0	0.377
differences in buds and leaves color between parents and their individuals		MSTRG.17042	1,6,2	1,3,6	0,0,1	2,3,2	9.93833e-05	0.343,0.511,0.149	0.0,0.0,0.207	0.265
differences in buds and leaves color between parents and their individuals		MSTRG.15321	5,16,11	5,0,3	15,17,20	1,0,0	9.96564e-05	0.333,1.0,0.647	0.882,1.0,1.0	-0.301
differences in buds and leaves color between parents and their individuals		MSTRG.19598	0,10,8	97,98,149	1,22,33	149,93,65	0.000103262	0.0,0.061,0.033	0.004,0.131,0.245	-0.095
differences in buds and leaves color between parents and their individuals		MSTRG.45440	31,13,31	0,2,6	79,17,28	0,0,0	0.000105598	1.0,0.765,0.721	1.0,1.0,1.0	-0.171
differences in buds and leaves color between parents and their individuals		MSTRG.9321	40,25,39	2,7,9	17,32,47	1,0,2	0.000106018	0.931,0.705,0.744	0.919,1.0,0.94	-0.16
differences in buds and leaves color between parents and their individuals		MSTRG.41892	27,24,36	2,2,4	22,33,41	0,0,0	0.00010778	0.871,0.857,0.818	1.0,1.0,1.0	-0.151
differences in buds and leaves color between parents and their individuals		MSTRG.37010	9,1,5	2,0,0	1,0,3	2,4,0	0.0001186	0.73,1.0,1.0	0.231,0.0,1.0	0.5
differences in buds and leaves color between parents and their individuals		MSTRG.25089	7,16,10	0,18,0	5,17,16	19,29,41	0.000122294	1.0,0.372,1.0	0.149,0.281,0.206	0.579
differences in buds and leaves color between parents and their individuals		MSTRG.12788	0,0,3	16,11,35	7,7,1	11,16,23	0.000124654	0.0,0.0,0.041	0.241,0.179,0.021	-0.133
differences in buds and leaves color between parents and their individuals		MSTRG.15321	9,16,11	5,0,3	15,15,17	1,0,0	0.000125075	0.518,1.0,0.686	0.899,1.0,1.0	-0.232
differences in buds and leaves color between parents and their individuals		MSTRG.6028	45,53,40	0,0,0	22,31,36	1,4,3	0.000126926	1.0,1.0,1.0	0.917,0.795,0.857	0.144
differences in buds and leaves color between parents and their individuals		MSTRG.40000	10,8,11	2,0,6	16,12,9	1,0,0	0.0001357	0.717,1.0,0.481	0.89,1.0,1.0	-0.231
differences in buds and leaves color between parents and their individuals		MSTRG.9476	5,4,6	0,0,0	1,2,3	4,0,2	0.00013842	1.0,1.0,1.0	0.158,1.0,0.53	0.437
differences in buds and leaves color between parents and their individuals		MSTRG.20678	288218336	15,7,8	276240202	6,0,1	0.000139518	0.929,0.955,0.966	0.969,1.0,0.993	-0.037
differences in buds and leaves color between parents and their individuals		MSTRG.2880	0,12,141	15,10,5	115,27,113	0,8,0	0.000140625	0.0,0.443,0.949	1.0,0.691,1.0	-0.433
differences in buds and leaves color between parents and their individuals		MSTRG.39386	2,10,4	0,3,3	5,9,5	0,1,0	0.000143176	1.0,0.625,0.4	1.0,0.818,1.0	-0.264
differences in buds and leaves color between parents and their individuals		MSTRG.11757	23,32,39	0,0,0	18,8,5	3,2,1	0.000143419	1.0,1.0,1.0	0.75,0.667,0.714	0.29
differences in buds and leaves color between parents and their individuals		MSTRG.1990	2,1,10	1,0,7	4,3,2	0,1,0	0.00014456	0.5,1.0,0.417	1.0,0.6,1.0	-0.228
differences in buds and leaves color between parents and their individuals		MSTRG.24983	46,45,42	3,0,6	54,48,44	0,0,0	0.000153937	0.885,1.0,0.778	1.0,1.0,1.0	-0.112
differences in buds and leaves color between parents and their individuals		MSTRG.15856	28,22,19	7,11,8	35,24,26	0,0,6	0.000155235	0.667,0.5,0.543	1.0,1.0,0.684	-0.325
differences in buds and leaves color between parents and their individuals		MSTRG.34755	10,7,13	2,2,2	11,10,18	0,0,0	0.000160994	0.714,0.636,0.765	1.0,1.0,1.0	-0.295
differences in buds and leaves color between parents and their individuals		MSTRG.16645	10,15,11	1,3,3	10,13,20	0,0,1	0.000162135	0.84,0.724,0.658	1.0,1.0,0.913	-0.23
differences in buds and leaves color between parents and their individuals		MSTRG.28955	141163209	3,0,2	141,90,101	7,10,0	0.000169222	0.959,1.0,0.981	0.91,0.818,1.0	0.071
differences in buds and leaves color between parents and their individuals		MSTRG.46300	4,11,10	1,4,4	10,15,11	2,0,0	0.000170083	0.754,0.678,0.657	0.793,1.0,1.0	-0.235
differences in buds and leaves color between parents and their individuals		MSTRG.45529	12,23,11	0,0,0	15,40,16	0,6,2	0.000170382	1.0,1.0,1.0	1.0,0.794,0.823	0.128
differences in buds and leaves color between parents and their individuals		MSTRG.3982	19,12,18	0,3,5	21,25,20	0,1,0	0.000176197	1.0,0.727,0.706	1.0,0.943,1.0	-0.17
differences in buds and leaves color between parents and their individuals		MSTRG.35351	3,9,5	0,1,0	1,2,5	2,0,4	0.000176314	1.0,0.818,1.0	0.2,1.0,0.385	0.411
differences in buds and leaves color between parents and their individuals		MSTRG.2346	7,12,6	0,6,1	10,8,6	0,0,0	0.000176629	1.0,0.545,0.782	1.0,1.0,1.0	-0.224
differences in buds and leaves color between parents and their individuals		MSTRG.29072	41,27,63	9,4,7	33,25,72	4,0,0	0.00019087	0.695,0.771,0.818	0.805,1.0,1.0	-0.174
differences in buds and leaves color between parents and their individuals		MSTRG.11477	5,13,4	29,33,31	11,16,18	14,27,11	0.00019647	0.107,0.215,0.082	0.354,0.292,0.533	-0.258
differences in buds and leaves color between parents and their individuals		MSTRG.1990	4,3,8	1,0,7	17,12,7	0,1,0	0.000200446	0.696,1.0,0.395	1.0,0.873,1.0	-0.261
differences in buds and leaves color between parents and their individuals		MSTRG.40000	14,12,16	2,0,6	18,17,8	1,0,0	0.000201214	0.778,1.0,0.571	0.9,1.0,1.0	-0.184
differences in buds and leaves color between parents and their individuals		MSTRG.24759	11,8,18	60,61,72	1,5,4	62,52,56	0.000208654	0.099,0.073,0.13	0.01,0.054,0.041	0.066
differences in buds and leaves color between parents and their individuals		MSTRG.38841	8,32,32	1,2,1	34,17,16	5,8,6	0.00021121	0.833,0.909,0.952	0.809,0.57,0.624	0.23
differences in buds and leaves color between parents and their individuals		MSTRG.14502	15,15,8	1,0,0	8,14,15	2,1,4	0.000213167	0.884,1.0,1.0	0.671,0.877,0.657	0.226
differences in buds and leaves color between parents and their individuals		MSTRG.39210	26,22,8	0,0,1	9,1,17	2,3,1	0.000230523	1.0,1.0,0.8	0.692,0.143,0.895	0.357
differences in buds and leaves color between parents and their individuals		MSTRG.29230	17,13,15	5,7,4	3,21,2	1,1,0	0.000233006	0.638,0.491,0.661	0.609,0.916,1.0	-0.245
differences in buds and leaves color between parents and their individuals		MSTRG.2205	13,20,19	1,0,8	22,23,20	1,0,0	0.000244453	0.867,1.0,0.543	0.917,1.0,1.0	-0.169
differences in buds and leaves color between parents and their individuals		MSTRG.30594	82,89,108	136136170	128149108	122126126	0.000246069	0.232,0.247,0.241	0.344,0.372,0.3	-0.099
differences in buds and leaves color between parents and their individuals		MSTRG.34122	352293419	4,6,16	339370373	0,4,1	0.00024955	0.985,0.973,0.951	1.0,0.986,0.996	-0.024
differences in buds and leaves color between parents and their individuals		MSTRG.16110	50,4,15	2,0,0	33,14,8	6,0,5	0.000251038	0.94,1.0,1.0	0.774,1.0,0.499	0.222
differences in buds and leaves color between parents and their individuals		MSTRG.11842	143115186	6,2,7	137167136	0,0,2	0.000271041	0.927,0.968,0.934	1.0,1.0,0.973	-0.048
differences in buds and leaves color between parents and their individuals		MSTRG.22062	6,2,9	0,13,5	11,15,6	0,0,2	0.000282305	1.0,0.099,0.563	1.0,1.0,0.683	-0.34
differences in buds and leaves color between parents and their individuals		MSTRG.46051	14,18,14	0,0,0	8,7,3	2,2,1	0.000287358	1.0,1.0,1.0	0.667,0.636,0.6	0.366
differences in buds and leaves color between parents and their individuals		MSTRG.6427	50,31,56	5,3,1	46,64,36	0,0,0	0.000298889	0.848,0.852,0.969	1.0,1.0,1.0	-0.11
differences in buds and leaves color between parents and their individuals		MSTRG.22504	2,6,3	4,2,1	13,2,2	2,0,0	0.000300091	0.243,0.658,0.658	0.807,1.0,1.0	-0.416
differences in buds and leaves color between parents and their individuals		MSTRG.34276	9,7,7	2,3,1	6,10,11	0,0,0	0.000300459	0.752,0.611,0.825	1.0,1.0,1.0	-0.271
differences in buds and leaves color between parents and their individuals		MSTRG.5103	19,17,17	1,0,0	10,15,21	4,4,0	0.000303559	0.939,1.0,1.0	0.671,0.754,1.0	0.171
differences in buds and leaves color between parents and their individuals		MSTRG.9797	0,0,3	8,4,25	0,9,3	3,5,3	0.000306503	0.0,0.0,0.057	0.0,0.474,0.333	-0.25
differences in buds and leaves color between parents and their individuals		MSTRG.20845	81,83,118	0,0,0	102,96,71	2,2,7	0.000324709	1.0,1.0,1.0	0.964,0.962,0.843	0.077
differences in buds and leaves color between parents and their individuals		MSTRG.29560	19,28,17	1,0,0	23,20,27	3,1,4	0.000333116	0.905,1.0,1.0	0.793,0.909,0.771	0.144
differences in buds and leaves color between parents and their individuals		MSTRG.3762	14,20,25	1,3,4	8,16,15	0,0,1	0.000334378	0.875,0.769,0.758	1.0,1.0,0.882	-0.16
differences in buds and leaves color between parents and their individuals		MSTRG.3162	1,3,4	0,0,1	4,9,5	2,4,0	0.000349035	1.0,1.0,0.667	0.5,0.529,1.0	0.213
differences in buds and leaves color between parents and their individuals		MSTRG.12529	4,10,43	0,3,0	4,15,11	2,3,7	0.000385982	1.0,0.625,1.0	0.5,0.714,0.44	0.324
differences in buds and leaves color between parents and their individuals		MSTRG.889	1,4,11	0,0,0	3,5,7	4,2,0	0.000443118	1.0,1.0,1.0	0.358,0.65,1.0	0.331
differences in buds and leaves color between parents and their individuals		MSTRG.40688	16,15,7	21,14,9	9,17,10	0,10,0	0.00044614	0.276,0.349,0.28	1.0,0.459,1.0	-0.518
differences in buds and leaves color between parents and their individuals		MSTRG.38763	29,31,51	0,3,3	48,35,30	11,5,8	0.000450057	1.0,0.855,0.907	0.714,0.8,0.682	0.189
differences in buds and leaves color between parents and their individuals		MSTRG.41322	34,32,32	0,0,10	35,46,22	0,0,0	0.000457657	1.0,1.0,0.632	1.0,1.0,1.0	-0.123
differences in buds and leaves color between parents and their individuals		MSTRG.41325	22,23,33	10,10,18	3,18,4	18,11,20	0.000461075	0.569,0.579,0.523	0.091,0.495,0.107	0.326
differences in buds and leaves color between parents and their individuals		MSTRG.42849	23,30,36	0,1,0	48,50,1	4,5,0	0.000463878	1.0,0.951,1.0	0.885,0.865,1.0	0.067
differences in buds and leaves color between parents and their individuals		MSTRG.25643	2,0,0	1,2,3	7,0,1	0,2,0	0.00048197	0.596,0.0,0.0	1.0,0.0,1.0	-0.468
differences in buds and leaves color between parents and their individuals		MSTRG.16501	2,1,5	0,0,1	3,4,4	2,1,2	0.00048577	1.0,1.0,0.749	0.472,0.705,0.544	0.343
differences in buds and leaves color between parents and their individuals		MSTRG.2880	1,13,54	15,10,5	47,27,36	0,8,0	0.000494688	0.044,0.471,0.881	1.0,0.698,1.0	-0.434
differences in buds and leaves color between parents and their individuals		MSTRG.17756	2,6,8	15,11,14	0,2,1	8,16,12	0.000503569	0.094,0.298,0.308	0.0,0.089,0.061	0.183
differences in buds and leaves color between parents and their individuals		MSTRG.40959	7,0,11	5,4,9	13,9,13	0,0,6	0.000511078	0.467,0.0,0.434	1.0,1.0,0.576	-0.558
differences in buds and leaves color between parents and their individuals		MSTRG.42345	0,3,8	6,11,9	0,2,0	10,9,14	0.000518368	0.0,0.12,0.308	0.0,0.1,0.0	0.109
differences in buds and leaves color between parents and their individuals		MSTRG.19106	40,29,27	0,1,0	37,18,36	5,2,1	0.000521106	1.0,0.935,1.0	0.787,0.818,0.947	0.128
differences in buds and leaves color between parents and their individuals		MSTRG.2510	10,13,14	17,17,19	3,5,5	13,28,20	0.000521162	0.273,0.328,0.32	0.129,0.102,0.138	0.184
differences in buds and leaves color between parents and their individuals		MSTRG.44036	7,3,1	0,3,8	1,0,1	5,16,1	0.000525499	1.0,0.378,0.071	0.108,0.0,0.378	0.321
differences in buds and leaves color between parents and their individuals		MSTRG.11432	3,3,16	25,3,10	0,0,6	28,27,12	0.000531463	0.057,0.333,0.444	0.0,0.0,0.2	0.211
differences in buds and leaves color between parents and their individuals		MSTRG.2753	23,17,44	0,2,0	42,33,34	5,4,3	0.000533307	1.0,0.856,1.0	0.854,0.852,0.888	0.087
differences in buds and leaves color between parents and their individuals		MSTRG.42087	68,48,14	12,0,0	18,13,54	0,1,0	0.000536061	0.778,1.0,1.0	1.0,0.89,1.0	-0.037
differences in buds and leaves color between parents and their individuals		MSTRG.9973	6,13,36	0,1,0	6,16,26	0,3,4	0.000565276	1.0,0.867,1.0	1.0,0.727,0.765	0.125
differences in buds and leaves color between parents and their individuals		MSTRG.15332	29,57,32	0,0,0	45,71,51	2,2,5	0.000568942	1.0,1.0,1.0	0.918,0.947,0.836	0.1
differences in buds and leaves color between parents and their individuals		MSTRG.9956	4,11,11	0,0,1	10,10,15	1,2,4	0.000599494	1.0,1.0,0.884	0.874,0.776,0.722	0.171
differences in buds and leaves color between parents and their individuals		MSTRG.39336	18,13,30	0,0,20	21,29,30	0,0,0	0.000599675	1.0,1.0,0.429	1.0,1.0,1.0	-0.19
differences in buds and leaves color between parents and their individuals		MSTRG.7884	83103110	18,35,13	102150140	14,10,8	0.000609005	0.697,0.595,0.809	0.785,0.882,0.897	-0.154
differences in buds and leaves color between parents and their individuals		MSTRG.17973	37,21,35	7,3,11	57,54,51	4,5,0	0.000611965	0.725,0.778,0.614	0.877,0.844,1.0	-0.201
differences in buds and leaves color between parents and their individuals		MSTRG.33815	5,3,10	0,2,4	6,2,2	0,0,0	0.000612015	1.0,0.503,0.628	1.0,1.0,1.0	-0.29
differences in buds and leaves color between parents and their individuals		MSTRG.16110	120,32,69	2,0,0	106,56,51	6,0,5	0.000624643	0.968,1.0,1.0	0.898,1.0,0.836	0.078
differences in buds and leaves color between parents and their individuals		MSTRG.9832	93,88,129	0,2,0	90,95,66	0,12,0	0.000638361	1.0,0.957,1.0	1.0,0.798,1.0	0.053
differences in buds and leaves color between parents and their individuals		MSTRG.11729	6,4,4	4,0,22	117,342,52	9,8,4	0.000654066	0.552,1.0,0.13	0.914,0.972,0.914	-0.373
differences in buds and leaves color between parents and their individuals		MSTRG.12540	415295487	8,11,9	260284289	20,22,5	0.000679116	0.963,0.931,0.964	0.867,0.866,0.967	0.053
differences in buds and leaves color between parents and their individuals		MSTRG.2092	30,30,31	10,9,8	30,29,15	5,0,1	0.00067953	0.701,0.722,0.751	0.824,1.0,0.921	-0.19
differences in buds and leaves color between parents and their individuals		MSTRG.22751	2,1,33	0,0,2	15,34,1	5,6,0	0.000689799	1.0,1.0,0.9	0.62,0.755,1.0	0.175
differences in buds and leaves color between parents and their individuals		MSTRG.18710	83,45,38	0,0,0	70,41,73	5,3,1	0.00071495	1.0,1.0,1.0	0.875,0.872,0.973	0.093
differences in buds and leaves color between parents and their individuals		MSTRG.34750	3,1,5	3,6,0	0,0,2	11,5,2	0.000734402	0.401,0.1,1.0	0.0,0.0,0.401	0.367
differences in buds and leaves color between parents and their individuals		MSTRG.3855	5,2,4	3,1,2	3,4,9	1,0,1	0.000739949	0.525,0.57,0.57	0.665,1.0,0.856	-0.285
differences in buds and leaves color between parents and their individuals		MSTRG.35359	41,31,66	0,2,1	41,41,52	1,8,4	0.000745322	1.0,0.915,0.979	0.966,0.781,0.901	0.082
differences in buds and leaves color between parents and their individuals		MSTRG.17723	8,9,8	34,44,29	21,29,19	52,36,32	0.000795349	0.125,0.11,0.143	0.196,0.328,0.264	-0.137
differences in buds and leaves color between parents and their individuals		MSTRG.23226	118114176	31,19,67	127132113	8,34,3	0.000816185	0.711,0.795,0.629	0.911,0.715,0.961	-0.151
differences in buds and leaves color between parents and their individuals		MSTRG.20527	67,74,69	7,3,4	64,60,52	3,0,0	0.000821516	0.827,0.925,0.896	0.914,1.0,1.0	-0.089
differences in buds and leaves color between parents and their individuals		MSTRG.29861	118,85,125	11,2,0	107,78,91	0,0,0	0.00082494	0.887,0.969,1.0	1.0,1.0,1.0	-0.048
differences in buds and leaves color between parents and their individuals		MSTRG.24926	0,15,19	2,1,3	10,18,20	0,0,0	0.000829497	0.0,0.882,0.76	1.0,1.0,1.0	-0.453
differences in buds and leaves color between parents and their individuals		MSTRG.1990	21,22,31	1,0,7	20,34,17	0,1,0	0.000850941	0.927,1.0,0.728	1.0,0.954,1.0	-0.1
differences in buds and leaves color between parents and their individuals		MSTRG.40863	6,4,8	4,0,2	5,5,5	1,0,0	0.000853381	0.455,1.0,0.69	0.735,1.0,1.0	-0.197
differences in buds and leaves color between parents and their individuals		MSTRG.41810	15,10,22	0,0,8	3,21,13	0,0,0	0.000889578	1.0,1.0,0.579	1.0,1.0,1.0	-0.14
differences in buds and leaves color between parents and their individuals		MSTRG.12041	48,92,79	3,0,1	74,74,59	4,11,1	0.00089077	0.908,1.0,0.98	0.919,0.805,0.973	0.064
differences in buds and leaves color between parents and their individuals		MSTRG.18139	0,1,0	13,13,15	1,4,4	30,21,7	0.000892492	0.0,0.059,0.0	0.026,0.134,0.318	-0.14
differences in buds and leaves color between parents and their individuals		MSTRG.20021	239269382	3,7,8	259295284	0,2,1	0.000902981	0.976,0.951,0.96	1.0,0.987,0.993	-0.031
differences in buds and leaves color between parents and their individuals		MSTRG.29736	44,24,68	2,2,5	46,34,31	0,0,1	0.000904984	0.929,0.876,0.889	1.0,1.0,0.948	-0.085
differences in buds and leaves color between parents and their individuals		MSTRG.10667	23,46,26	5,0,3	52,29,35	0,0,1	0.000921476	0.737,1.0,0.84	1.0,1.0,0.955	-0.126
differences in buds and leaves color between parents and their individuals		MSTRG.37395	30,13,32	0,0,0	26,15,23	8,0,0	0.000924078	1.0,1.0,1.0	0.647,1.0,1.0	0.118
differences in buds and leaves color between parents and their individuals		MSTRG.34360	1,3,5	8,16,19	0,0,1	14,12,10	0.000941876	0.067,0.097,0.131	0.0,0.0,0.054	0.08
differences in buds and leaves color between parents and their individuals		MSTRG.16256	1,3,0	18,25,35	6,1,16	46,32,22	0.000946485	0.034,0.071,0.0	0.077,0.02,0.317	-0.103
differences in buds and leaves color between parents and their individuals		MSTRG.25727	5,4,3	0,1,0	6,0,0	0,2,1	0.000947369	1.0,0.696,1.0	1.0,0.0,0.0	0.565
differences in buds and leaves color between parents and their individuals		MSTRG.30681	10,4,9	5,7,14	18,22,10	3,5,4	0.000961879	0.5,0.222,0.243	0.75,0.688,0.556	-0.343
differences in buds and leaves color between parents and their individuals		MSTRG.31549	23,44,19	0,0,0	32,29,26	1,4,2	0.000984013	1.0,1.0,1.0	0.941,0.784,0.867	0.136
differences in buds and leaves color between parents and their individuals		MSTRG.37793	23,17,26	0,0,8	32,20,21	0,0,0	0.000988598	1.0,1.0,0.619	1.0,1.0,1.0	-0.127
differences in buds and leaves color between parents and their individuals		MSTRG.40688	19,14,7	21,14,9	10,15,8	0,10,0	0.00102126	0.312,0.334,0.281	1.0,0.43,1.0	-0.501
differences in buds and leaves color between parents and their individuals		MSTRG.23194	2,0,5	2,2,6	0,2,0	6,5,5	0.00102142	0.4,0.0,0.357	0.0,0.211,0.0	0.182
differences in buds and leaves color between parents and their individuals		MSTRG.25220	4,2,0	0,0,3	0,1,1	6,0,2	0.00104362	1.0,1.0,0.0	0.0,1.0,0.248	0.251
differences in buds and leaves color between parents and their individuals		MSTRG.12694	24,48,16	10,0,0	22,50,8	0,0,0	0.00105769	0.545,1.0,1.0	1.0,1.0,1.0	-0.152
differences in buds and leaves color between parents and their individuals		MSTRG.10536	4,4,27	0,0,0	19,22,2	8,0,0	0.00107612	1.0,1.0,1.0	0.555,1.0,1.0	0.148
differences in buds and leaves color between parents and their individuals		MSTRG.37081	4,11,16	1,1,4	8,2,5	0,0,1	0.00111434	0.669,0.848,0.669	1.0,1.0,0.717	-0.177
differences in buds and leaves color between parents and their individuals		MSTRG.7174	2,4,5	0,2,0	4,4,3	2,2,3	0.00111739	1.0,0.5,1.0	0.5,0.5,0.333	0.389
differences in buds and leaves color between parents and their individuals		MSTRG.19824	8,11,11	117,48,139	15,18,19	125,58,43	0.00113788	0.044,0.133,0.05	0.074,0.172,0.228	-0.082
differences in buds and leaves color between parents and their individuals		MSTRG.15772	86,68,131	1,2,8	85,45,81	0,0,0	0.00114073	0.982,0.955,0.911	1.0,1.0,1.0	-0.051
differences in buds and leaves color between parents and their individuals		MSTRG.17373	2,5,2	0,0,1	11,2,4	4,0,2	0.00114463	1.0,1.0,0.5	0.579,1.0,0.5	0.14
differences in buds and leaves color between parents and their individuals		MSTRG.41892	46,35,56	2,2,4	41,58,61	0,0,0	0.00118358	0.929,0.909,0.889	1.0,1.0,1.0	-0.091
differences in buds and leaves color between parents and their individuals		MSTRG.2226	357362473	4,0,28	393438321	7,4,0	0.00119138	0.984,1.0,0.92	0.975,0.987,1.0	-0.019
differences in buds and leaves color between parents and their individuals		MSTRG.43981	41,18,32	3,8,11	33,38,25	5,0,0	0.0012087	0.872,0.529,0.593	0.767,1.0,1.0	-0.258
differences in buds and leaves color between parents and their individuals		MSTRG.10104	13,13,21	0,2,0	24,15,10	5,2,0	0.00123162	1.0,0.765,1.0	0.706,0.789,1.0	0.09
differences in buds and leaves color between parents and their individuals		MSTRG.1218	363369443	8,0,3	424361366	13,14,3	0.0012371	0.958,1.0,0.987	0.942,0.928,0.984	0.03
differences in buds and leaves color between parents and their individuals		MSTRG.41641	2,3,3	0,3,0	0,2,1	3,3,0	0.00123963	1.0,0.379,1.0	0.0,0.289,1.0	0.363
differences in buds and leaves color between parents and their individuals		MSTRG.35351	4,5,5	0,1,0	10,2,14	2,0,4	0.00125258	1.0,0.714,1.0	0.714,1.0,0.636	0.121
differences in buds and leaves color between parents and their individuals		MSTRG.30913	10,32,25	0,0,1	16,17,9	6,1,0	0.00125558	1.0,1.0,0.943	0.636,0.918,1.0	0.13
differences in buds and leaves color between parents and their individuals		MSTRG.7850	332463460	9,11,0	326337383	13,14,13	0.00126211	0.954,0.959,1.0	0.933,0.93,0.942	0.036
differences in buds and leaves color between parents and their individuals		MSTRG.44882	82,35,92	0,0,1	47,39,38	4,3,1	0.00132393	1.0,1.0,0.983	0.878,0.888,0.959	0.086
differences in buds and leaves color between parents and their individuals		MSTRG.42218	1,1,2	0,0,1	5,3,2	2,1,1	0.00136927	1.0,1.0,0.527	0.582,0.625,0.527	0.264
differences in buds and leaves color between parents and their individuals		MSTRG.9852	2,17,14	0,0,0	3,28,21	0,7,0	0.00138231	1.0,1.0,1.0	1.0,0.679,1.0	0.107
differences in buds and leaves color between parents and their individuals		MSTRG.17424	26,16,30	6,1,4	13,15,12	0,2,0	0.00139761	0.762,0.922,0.847	1.0,0.847,1.0	-0.105
differences in buds and leaves color between parents and their individuals		MSTRG.20955	22,16,31	8,11,22	20,17,29	0,6,4	0.00141791	0.627,0.47,0.463	1.0,0.634,0.816	-0.297
differences in buds and leaves color between parents and their individuals		MSTRG.27449	14,5,11	3,6,5	1,7,7	1,1,0	0.00142569	0.732,0.328,0.563	0.369,0.804,1.0	-0.183
differences in buds and leaves color between parents and their individuals		MSTRG.7232	1,2,1	11,17,44	5,4,5	10,37,12	0.00143345	0.053,0.068,0.014	0.236,0.063,0.204	-0.123
differences in buds and leaves color between parents and their individuals		MSTRG.30272	58,43,79	2,3,13	55,0,0	5,1,6	0.00144086	0.935,0.878,0.752	0.846,0.0,0.0	0.573
differences in buds and leaves color between parents and their individuals		MSTRG.44754	26,10,23	2,5,0	20,18,12	1,0,0	0.00147049	0.867,0.5,1.0	0.909,1.0,1.0	-0.181
differences in buds and leaves color between parents and their individuals		MSTRG.11760	17,24,7	0,1,0	15,29,9	27,1,0	0.00150978	1.0,0.923,1.0	0.217,0.935,1.0	0.257
differences in buds and leaves color between parents and their individuals		MSTRG.35651	74,56,80	5,2,4	78,57,117	3,0,0	0.00154396	0.881,0.933,0.909	0.929,1.0,1.0	-0.069
differences in buds and leaves color between parents and their individuals		MSTRG.18710	83,55,38	0,0,0	99,50,78	5,3,1	0.00154473	1.0,1.0,1.0	0.908,0.893,0.975	0.075
differences in buds and leaves color between parents and their individuals		MSTRG.23050	222163284	7,6,29	205192182	1,2,11	0.00156071	0.947,0.939,0.847	0.991,0.982,0.903	-0.048
differences in buds and leaves color between parents and their individuals		MSTRG.16188	9,25,31	6,9,1	29,23,35	1,0,3	0.0015671	0.429,0.581,0.939	0.935,1.0,0.854	-0.28
differences in buds and leaves color between parents and their individuals		MSTRG.40189	4,13,1	22,18,21	0,5,1	25,48,24	0.00158671	0.108,0.324,0.031	0.0,0.065,0.027	0.124
differences in buds and leaves color between parents and their individuals		MSTRG.38998	34,62,18	0,5,3	11,46,43	0,0,0	0.00159139	1.0,0.887,0.792	1.0,1.0,1.0	-0.107
differences in buds and leaves color between parents and their individuals		MSTRG.17461	25,47,30	9,9,13	14,21,11	2,1,1	0.00162345	0.581,0.723,0.536	0.778,0.913,0.846	-0.232
differences in buds and leaves color between parents and their individuals		MSTRG.39855	142103150	8,7,10	94120123	3,2,2	0.00164568	0.945,0.935,0.936	0.968,0.983,0.984	-0.04
differences in buds and leaves color between parents and their individuals		MSTRG.3635	25,11,10	0,3,0	8,16,2	2,14,0	0.00166201	1.0,0.728,1.0	0.745,0.455,1.0	0.176
differences in buds and leaves color between parents and their individuals		MSTRG.12159	13,2,6	129,90,127	6,6,14	60,55,33	0.0016707	0.053,0.012,0.026	0.053,0.057,0.191	-0.07
differences in buds and leaves color between parents and their individuals		MSTRG.1990	31,36,57	1,0,7	45,53,28	0,1,0	0.00169082	0.939,1.0,0.803	1.0,0.964,1.0	-0.074
differences in buds and leaves color between parents and their individuals		MSTRG.36859	25,36,76	0,1,0	42,57,34	4,3,1	0.00171011	1.0,0.952,1.0	0.853,0.913,0.949	0.079
differences in buds and leaves color between parents and their individuals		MSTRG.9457	70,60,143	1,4,5	82,100,53	0,0,1	0.00172247	0.972,0.882,0.935	1.0,1.0,0.964	-0.058
differences in buds and leaves color between parents and their individuals		MSTRG.31913	27,8,28	3,3,2	15,17,11	0,2,0	0.00173125	0.818,0.571,0.875	1.0,0.81,1.0	-0.182
differences in buds and leaves color between parents and their individuals		MSTRG.38297	10,19,25	3,13,15	13,44,33	9,1,0	0.00173207	0.648,0.446,0.479	0.443,0.96,1.0	-0.277
differences in buds and leaves color between parents and their individuals		MSTRG.3639	12,8,7	79,85,92	15,27,13	76,70,82	0.00173351	0.114,0.074,0.06	0.143,0.245,0.118	-0.086
differences in buds and leaves color between parents and their individuals		MSTRG.3162	10,7,9	0,0,1	8,16,11	2,4,0	0.00173618	1.0,1.0,0.818	0.667,0.667,1.0	0.161
differences in buds and leaves color between parents and their individuals		MSTRG.30912	30,28,20	2,4,2	19,22,28	1,0,0	0.00176027	0.931,0.864,0.901	0.945,1.0,1.0	-0.083
differences in buds and leaves color between parents and their individuals		MSTRG.20178	7,0,2	2,1,3	14,5,7	1,0,2	0.00177098	0.636,0.0,0.25	0.875,1.0,0.636	-0.542
differences in buds and leaves color between parents and their individuals		MSTRG.5142	4,18,11	1,0,0	12,16,5	2,4,0	0.00179414	0.667,1.0,1.0	0.75,0.667,1.0	0.083
differences in buds and leaves color between parents and their individuals		MSTRG.3482	47,17,55	223193284	55,61,47	208212179	0.00181409	0.101,0.045,0.094	0.124,0.133,0.123	-0.047
differences in buds and leaves color between parents and their individuals		MSTRG.15696	1,4,2	4,2,14	1,0,0	13,17,14	0.00182153	0.12,0.522,0.072	0.04,0.0,0.0	0.225
differences in buds and leaves color between parents and their individuals		MSTRG.33800	6,12,10	3,2,0	4,1,2	2,2,5	0.00183009	0.5,0.75,1.0	0.5,0.2,0.167	0.461
differences in buds and leaves color between parents and their individuals		MSTRG.1790	52,42,139	7,2,0	79,180,86	0,0,1	0.00183214	0.788,0.913,1.0	1.0,1.0,0.977	-0.092
differences in buds and leaves color between parents and their individuals		MSTRG.30202	10,16,21	0,5,2	12,12,5	1,0,0	0.00185998	1.0,0.687,0.878	0.892,1.0,1.0	-0.109
differences in buds and leaves color between parents and their individuals		MSTRG.6577	5,26,14	3,4,0	9,9,18	0,1,0	0.0018671	0.517,0.807,1.0	1.0,0.853,1.0	-0.176
differences in buds and leaves color between parents and their individuals		MSTRG.1218	352352434	8,0,3	447352363	13,14,3	0.00186784	0.957,1.0,0.986	0.945,0.926,0.984	0.029
differences in buds and leaves color between parents and their individuals		MSTRG.22157	70,32,44	1,0,0	73,27,37	3,5,0	0.00187865	0.972,1.0,1.0	0.924,0.73,1.0	0.106
differences in buds and leaves color between parents and their individuals		MSTRG.37724	38,96,139	1,3,0	114,17,31	4,4,3	0.00189154	0.95,0.941,1.0	0.934,0.68,0.838	0.146
differences in buds and leaves color between parents and their individuals		MSTRG.35351	6,3,3	0,1,0	9,2,17	2,0,4	0.00190004	1.0,0.6,1.0	0.692,1.0,0.68	0.076
differences in buds and leaves color between parents and their individuals		MSTRG.1990	9,6,2	1,0,7	7,11,11	0,1,0	0.0019083	0.818,1.0,0.125	1.0,0.846,1.0	-0.301
differences in buds and leaves color between parents and their individuals		MSTRG.11420	101,88,142	0,2,7	36,25,66	3,6,5	0.00191832	1.0,0.963,0.923	0.877,0.712,0.887	0.137
differences in buds and leaves color between parents and their individuals		MSTRG.40239	6,3,11	0,40,129	1,1,0	49,50,3	0.00193141	1.0,0.042,0.048	0.012,0.012,0.0	0.355
differences in buds and leaves color between parents and their individuals		MSTRG.26345	2,0,0	2,2,1	3,3,1	0,3,2	0.00193743	0.354,0.0,0.0	1.0,0.354,0.215	-0.405
differences in buds and leaves color between parents and their individuals		MSTRG.8786	0,4,1	1,0,4	4,4,2	1,0,0	0.00193798	0.0,1.0,0.153	0.744,1.0,1.0	-0.53
differences in buds and leaves color between parents and their individuals		MSTRG.43541	0,1,0	1,8,4	2,3,2	1,10,9	0.00195016	0.0,0.074,0.0	0.561,0.161,0.124	-0.257
differences in buds and leaves color between parents and their individuals		MSTRG.36076	15,8,17	0,0,2	14,21,10	3,2,3	0.0019502	1.0,1.0,0.848	0.754,0.873,0.686	0.178
differences in buds and leaves color between parents and their individuals		MSTRG.31246	11,39,30	7,4,7	39,41,26	0,4,2	0.00198301	0.492,0.857,0.726	1.0,0.863,0.889	-0.226
differences in buds and leaves color between parents and their individuals		MSTRG.16334	23,28,50	9,12,9	45,58,81	6,9,3	0.00201632	0.561,0.538,0.735	0.789,0.763,0.931	-0.216
differences in buds and leaves color between parents and their individuals		MSTRG.12694	23,30,14	0,2,0	19,34,9	1,6,0	0.00213778	1.0,0.889,1.0	0.91,0.752,1.0	0.076
differences in buds and leaves color between parents and their individuals		MSTRG.25898	1,7,11	64,52,80	1,2,3	73,74,62	0.00213848	0.009,0.072,0.073	0.008,0.015,0.027	0.035
differences in buds and leaves color between parents and their individuals		MSTRG.40282	163174193	111169179	109116107	175160107	0.00214834	0.437,0.352,0.363	0.247,0.277,0.345	0.094
differences in buds and leaves color between parents and their individuals		MSTRG.43343	36,44,41	4,1,6	32,51,46	2,0,1	0.00217261	0.838,0.962,0.798	0.902,1.0,0.964	-0.089
differences in buds and leaves color between parents and their individuals		MSTRG.12972	2,2,8	0,2,0	2,7,2	2,4,1	0.00218023	1.0,0.391,1.0	0.391,0.529,0.562	0.303
differences in buds and leaves color between parents and their individuals		MSTRG.43172	28,13,15	7,0,0	41,18,11	0,0,0	0.0022258	0.717,1.0,1.0	1.0,1.0,1.0	-0.094
differences in buds and leaves color between parents and their individuals		MSTRG.7211	10,8,12	98102154	22,22,8	88,114,85	0.00226549	0.049,0.038,0.037	0.111,0.088,0.045	-0.04
differences in buds and leaves color between parents and their individuals		MSTRG.12972	13,9,22	0,1,5	26,23,25	0,0,1	0.00227027	1.0,0.818,0.688	1.0,1.0,0.926	-0.14
differences in buds and leaves color between parents and their individuals		MSTRG.32856	6,5,4	2,6,0	2,0,3	4,2,10	0.00227068	0.6,0.294,1.0	0.2,0.0,0.13	0.521
differences in buds and leaves color between parents and their individuals		MSTRG.15746	16,36,29	13,3,16	52,70,15	2,1,5	0.00228862	0.381,0.857,0.475	0.929,0.972,0.6	-0.263
differences in buds and leaves color between parents and their individuals		MSTRG.37717	164128187	1,8,5	163170152	0,2,0	0.00231715	0.991,0.918,0.963	1.0,0.983,1.0	-0.037
differences in buds and leaves color between parents and their individuals		MSTRG.1420	7,11,56	0,0,10	37,14,12	2,0,0	0.00232585	1.0,1.0,0.737	0.902,1.0,1.0	-0.055
differences in buds and leaves color between parents and their individuals		MSTRG.5232	8,11,29	1,5,0	16,29,28	0,0,0	0.00237719	0.8,0.524,1.0	1.0,1.0,1.0	-0.225
differences in buds and leaves color between parents and their individuals		MSTRG.27158	43,11,26	0,1,0	43,33,47	4,0,4	0.00239029	1.0,0.846,1.0	0.843,1.0,0.855	0.049
differences in buds and leaves color between parents and their individuals		MSTRG.22157	70,35,52	1,0,0	78,29,41	3,5,0	0.00241169	0.972,1.0,1.0	0.929,0.744,1.0	0.1
differences in buds and leaves color between parents and their individuals		MSTRG.45153	1,29,19	2,1,4	11,31,28	1,1,0	0.00244804	0.2,0.935,0.704	0.846,0.939,1.0	-0.315
differences in buds and leaves color between parents and their individuals		MSTRG.12566	27,30,38	3,2,2	35,50,30	0,0,0	0.0024504	0.851,0.905,0.923	1.0,1.0,1.0	-0.107
differences in buds and leaves color between parents and their individuals		MSTRG.46292	34,35,47	2,3,2	76,40,54	0,1,0	0.00248195	0.895,0.854,0.922	1.0,0.952,1.0	-0.094
differences in buds and leaves color between parents and their individuals		MSTRG.35490	18,36,3	0,3,1	1,1,38	3,2,4	0.00250787	1.0,0.857,0.6	0.143,0.2,0.826	0.429
differences in buds and leaves color between parents and their individuals		MSTRG.1618	43,37,42	0,0,3	39,59,21	2,2,7	0.00252792	1.0,1.0,0.875	0.907,0.937,0.6	0.144
differences in buds and leaves color between parents and their individuals		MSTRG.12214	17,17,22	0,0,0	13,8,9	7,0,0	0.00256583	1.0,1.0,1.0	0.574,1.0,1.0	0.142
differences in buds and leaves color between parents and their individuals		MSTRG.1529	2,1,8	1,0,0	1,1,2	1,0,3	0.00263049	0.5,1.0,1.0	0.333,1.0,0.25	0.306
differences in buds and leaves color between parents and their individuals		MSTRG.22536	68,91,25	0,0,1	5,10,89	4,2,0	0.00263247	1.0,1.0,0.926	0.385,0.714,1.0	0.276
differences in buds and leaves color between parents and their individuals		MSTRG.3446	11,22,2	5,0,3	1,19,4	0,2,0	0.00264333	0.524,1.0,0.25	1.0,0.826,1.0	-0.351
differences in buds and leaves color between parents and their individuals		MSTRG.34504	23,9,23	14,7,7	15,22,19	6,1,0	0.0027104	0.451,0.391,0.622	0.556,0.917,1.0	-0.336
differences in buds and leaves color between parents and their individuals		MSTRG.32047	66,68,34	0,0,43	65,75,49	0,0,0	0.00274473	1.0,1.0,0.355	1.0,1.0,1.0	-0.215
differences in buds and leaves color between parents and their individuals		MSTRG.39203	1,0,8	34,36,50	10,8,2	26,23,29	0.00275814	0.02,0.0,0.099	0.209,0.192,0.045	-0.109
differences in buds and leaves color between parents and their individuals		MSTRG.2495	0,1,0	26,4,40	0,8,1	9,8,28	0.00277132	0.0,0.154,0.0	0.0,0.422,0.025	-0.098
differences in buds and leaves color between parents and their individuals		MSTRG.660	19,14,30	140112132	10,14,8	162109119	0.00281458	0.064,0.059,0.102	0.03,0.06,0.033	0.034
differences in buds and leaves color between parents and their individuals		MSTRG.7738	1,1,8	22,16,46	0,0,1	37,37,37	0.00282516	0.023,0.031,0.082	0.0,0.0,0.014	0.041
differences in buds and leaves color between parents and their individuals		MSTRG.22116	13,3,12	0,0,13	21,14,7	0,0,0	0.00289174	1.0,1.0,0.316	1.0,1.0,1.0	-0.228
differences in buds and leaves color between parents and their individuals		MSTRG.39055	14,20,20	6,13,6	11,9,12	10,17,16	0.00295109	0.599,0.496,0.681	0.413,0.253,0.324	0.262
differences in buds and leaves color between parents and their individuals		MSTRG.9852	10,25,28	0,0,0	12,23,34	0,7,0	0.00296436	1.0,1.0,1.0	1.0,0.622,1.0	0.126
differences in buds and leaves color between parents and their individuals		MSTRG.660	41,38,70	2,4,5	52,49,56	1,1,1	0.00298902	0.944,0.886,0.919	0.977,0.976,0.979	-0.061
differences in buds and leaves color between parents and their individuals		MSTRG.32218	10,8,18	0,3,0	8,10,5	3,5,1	0.00300061	1.0,0.638,1.0	0.638,0.569,0.767	0.221
differences in buds and leaves color between parents and their individuals		MSTRG.38678	41,38,33	0,5,2	26,45,49	0,0,0	0.00302349	1.0,0.792,0.892	1.0,1.0,1.0	-0.105
differences in buds and leaves color between parents and their individuals		MSTRG.6079	66,91,138	2,3,7	82,81,107	0,0,3	0.00309879	0.943,0.938,0.908	1.0,1.0,0.947	-0.053
differences in buds and leaves color between parents and their individuals		MSTRG.23625	14,17,6	7,0,0	20,9,9	0,0,0	0.00310502	0.5,1.0,1.0	1.0,1.0,1.0	-0.167
differences in buds and leaves color between parents and their individuals		MSTRG.1420	51,62,100	0,0,10	73,54,50	2,0,0	0.00316069	1.0,1.0,0.833	0.948,1.0,1.0	-0.038
differences in buds and leaves color between parents and their individuals		MSTRG.11889	18,2,7	4,28,6	10,9,22	0,0,13	0.00316226	0.692,0.034,0.368	1.0,1.0,0.458	-0.455
differences in buds and leaves color between parents and their individuals		MSTRG.42087	216,162,38	12,0,0	150,20,162	0,1,0	0.0031852	0.909,1.0,1.0	1.0,0.917,1.0	-0.003
differences in buds and leaves color between parents and their individuals		MSTRG.43481	56,41,57	0,0,2	52,66,44	3,2,4	0.00319725	1.0,1.0,0.942	0.908,0.949,0.862	0.074
differences in buds and leaves color between parents and their individuals		MSTRG.41322	8,8,1	36,35,30	20,10,15	36,47,23	0.00319815	0.117,0.12,0.02	0.25,0.113,0.281	-0.129
differences in buds and leaves color between parents and their individuals		MSTRG.37724	6,104,97	2,0,0	100,8,0	3,1,3	0.00322756	0.6,1.0,1.0	0.943,0.8,0.0	0.286
differences in buds and leaves color between parents and their individuals		MSTRG.9202	2,4,2	0,3,0	2,4,0	7,1,3	0.00328742	1.0,0.44,1.0	0.144,0.703,0.0	0.531
differences in buds and leaves color between parents and their individuals		MSTRG.1618	43,45,38	0,0,3	44,68,24	2,2,7	0.00331183	1.0,1.0,0.864	0.917,0.944,0.632	0.124
differences in buds and leaves color between parents and their individuals		MSTRG.33903	0,0,0	1,4,3	48,0,0	1,2,1	0.00331507	0.0,0.0,0.0	0.979,0.0,0.0	-0.326
differences in buds and leaves color between parents and their individuals		MSTRG.27516	4,7,15	0,0,3	7,4,9	5,1,3	0.00333266	1.0,1.0,0.714	0.412,0.667,0.6	0.345
differences in buds and leaves color between parents and their individuals		MSTRG.22556	5,12,11	34,34,31	3,9,1	49,39,40	0.00335284	0.091,0.193,0.194	0.04,0.135,0.017	0.095
differences in buds and leaves color between parents and their individuals		MSTRG.23625	21,29,18	7,0,0	30,39,24	0,0,0	0.00335343	0.605,1.0,1.0	1.0,1.0,1.0	-0.132
differences in buds and leaves color between parents and their individuals		MSTRG.36124	3,0,1	61,57,70	1,5,8	57,62,49	0.00336014	0.03,0.0,0.009	0.011,0.048,0.093	-0.038
differences in buds and leaves color between parents and their individuals		MSTRG.13306	40,33,52	2,2,4	42,58,39	2,0,0	0.00337123	0.913,0.897,0.872	0.917,1.0,1.0	-0.078
differences in buds and leaves color between parents and their individuals		MSTRG.27659	12,24,4	1,0,5	7,6,5	0,0,0	0.00346661	0.857,1.0,0.286	1.0,1.0,1.0	-0.286
differences in buds and leaves color between parents and their individuals		MSTRG.23956	11,5,21	9,2,12	20,54,16	4,13,0	0.00353033	0.379,0.556,0.467	0.714,0.675,1.0	-0.329
differences in buds and leaves color between parents and their individuals		MSTRG.23625	27,38,18	7,0,0	40,37,25	0,0,0	0.00356025	0.659,1.0,1.0	1.0,1.0,1.0	-0.114
differences in buds and leaves color between parents and their individuals		MSTRG.9202	8,4,22	0,3,0	5,4,11	7,1,3	0.00356031	1.0,0.473,1.0	0.325,0.729,0.712	0.236
differences in buds and leaves color between parents and their individuals		MSTRG.21953	587510767	0,0,16	592514484	1,15,16	0.00356933	1.0,1.0,0.968	0.997,0.956,0.95	0.022
differences in buds and leaves color between parents and their individuals		MSTRG.503	20,19,33	3,4,3	19,34,23	0,0,3	0.00358618	0.799,0.739,0.868	1.0,1.0,0.82	-0.138
differences in buds and leaves color between parents and their individuals		MSTRG.18620	12,18,14	1,10,0	23,30,18	25,17,13	0.00358836	0.866,0.491,1.0	0.331,0.486,0.426	0.371
differences in buds and leaves color between parents and their individuals		MSTRG.32047	26,17,36	0,1,0	34,23,16	0,8,0	0.00360104	1.0,0.92,1.0	1.0,0.66,1.0	0.087
differences in buds and leaves color between parents and their individuals		MSTRG.4556	18,7,6	2,0,4	9,13,2	2,0,0	0.00360769	0.835,1.0,0.457	0.716,1.0,1.0	-0.141
differences in buds and leaves color between parents and their individuals		MSTRG.13017	77,68,147	0,2,0	84,77,69	2,2,5	0.00361442	1.0,0.945,1.0	0.955,0.951,0.875	0.055
differences in buds and leaves color between parents and their individuals		MSTRG.39363	3,9,2	1,0,0	3,4,5	2,3,0	0.00362153	0.678,1.0,1.0	0.512,0.483,1.0	0.228
differences in buds and leaves color between parents and their individuals		MSTRG.7619	101176141	48,1,47	88111124	63,42,52	0.00362323	0.61,0.992,0.69	0.509,0.662,0.639	0.161
differences in buds and leaves color between parents and their individuals		MSTRG.10478	19,7,22	2,2,6	10,25,20	2,1,0	0.00366903	0.826,0.636,0.647	0.714,0.926,1.0	-0.177
differences in buds and leaves color between parents and their individuals		MSTRG.23625	23,37,18	7,0,0	29,36,23	0,0,0	0.00368385	0.622,1.0,1.0	1.0,1.0,1.0	-0.126
differences in buds and leaves color between parents and their individuals		MSTRG.45538	10,3,6	1,1,5	10,0,5	0,1,0	0.00377752	0.853,0.635,0.41	1.0,0.0,1.0	-0.034
differences in buds and leaves color between parents and their individuals		MSTRG.25090	40,27,57	5,0,6	44,39,32	3,0,0	0.00379453	0.844,1.0,0.865	0.908,1.0,1.0	-0.066
differences in buds and leaves color between parents and their individuals		MSTRG.28652	181132234	0,0,0	95137129	6,0,5	0.00386535	1.0,1.0,1.0	0.909,1.0,0.942	0.05
differences in buds and leaves color between parents and their individuals		MSTRG.6079	69,82,116	2,3,7	75,65,90	0,0,3	0.00393991	0.945,0.932,0.892	1.0,1.0,0.938	-0.056
differences in buds and leaves color between parents and their individuals		MSTRG.5142	6,25,17	1,0,0	14,26,12	2,4,0	0.00394495	0.75,1.0,1.0	0.778,0.765,1.0	0.069
differences in buds and leaves color between parents and their individuals		MSTRG.10817	1,7,6	14,8,17	1,2,1	6,28,11	0.00396481	0.034,0.304,0.15	0.077,0.034,0.043	0.111
differences in buds and leaves color between parents and their individuals		MSTRG.16334	21,24,38	9,12,9	28,49,72	6,9,3	0.0039694	0.558,0.52,0.696	0.716,0.747,0.929	-0.206
differences in buds and leaves color between parents and their individuals		MSTRG.1618	9,9,11	0,0,3	11,10,4	2,2,7	0.00397401	1.0,1.0,0.681	0.762,0.744,0.25	0.308
differences in buds and leaves color between parents and their individuals		MSTRG.12017	7,22,5	0,0,1	11,12,18	1,5,0	0.00404891	1.0,1.0,0.714	0.846,0.545,1.0	0.108
differences in buds and leaves color between parents and their individuals		MSTRG.33119	3,1,1	0,2,0	0,1,3	1,1,1	0.00410902	1.0,0.2,1.0	0.0,0.333,0.6	0.422
differences in buds and leaves color between parents and their individuals		MSTRG.46439	1,1,5	2,2,0	4,3,4	0,0,0	0.00410995	0.242,0.242,1.0	1.0,1.0,1.0	-0.505
differences in buds and leaves color between parents and their individuals		MSTRG.23173	3,0,2	0,3,0	0,0,2	6,7,0	0.00416111	1.0,0.0,1.0	0.0,0.0,1.0	0.333
differences in buds and leaves color between parents and their individuals		MSTRG.6033	12,14,9	3,3,4	2,14,0	6,7,3	0.00423075	0.672,0.705,0.536	0.146,0.506,0.0	0.42
differences in buds and leaves color between parents and their individuals		MSTRG.36715	53,34,72	1,0,0	45,45,30	1,1,5	0.00428211	0.964,1.0,1.0	0.957,0.957,0.75	0.1
differences in buds and leaves color between parents and their individuals		MSTRG.35492	18,23,23	1,5,1	26,18,47	0,0,2	0.00440019	0.92,0.747,0.937	1.0,1.0,0.938	-0.111
differences in buds and leaves color between parents and their individuals		MSTRG.73	4,1,2	0,0,0	2,2,1	1,0,3	0.00444844	1.0,1.0,1.0	0.5,1.0,0.143	0.452
differences in buds and leaves color between parents and their individuals		MSTRG.36432	5,7,7	1,0,4	7,1,3	0,0,0	0.00446811	0.714,1.0,0.467	1.0,1.0,1.0	-0.273
differences in buds and leaves color between parents and their individuals		MSTRG.22521	0,0,24	7,13,1	34,34,2	0,5,5	0.00448412	0.0,0.0,0.926	1.0,0.779,0.172	-0.342
differences in buds and leaves color between parents and their individuals		MSTRG.14467	60,82,79	2,4,2	67,69,42	11,0,10	0.00449091	0.957,0.939,0.967	0.82,1.0,0.758	0.095
differences in buds and leaves color between parents and their individuals		MSTRG.33016	166,50,75	2,2,1	0,2,60	3,2,0	0.00451364	0.981,0.941,0.979	0.0,0.389,1.0	0.504
differences in buds and leaves color between parents and their individuals		MSTRG.10817	31,24,52	0,5,6	43,31,27	1,2,0	0.00454851	1.0,0.706,0.812	0.956,0.886,1.0	-0.108
differences in buds and leaves color between parents and their individuals		MSTRG.41540	42,17,22	10,8,22	22,17,8	27,17,25	0.00456625	0.677,0.515,0.333	0.289,0.333,0.138	0.255
differences in buds and leaves color between parents and their individuals		MSTRG.27118	4,5,5	1,4,0	6,2,9	0,0,1	0.00458232	0.691,0.411,1.0	1.0,1.0,0.834	-0.244
differences in buds and leaves color between parents and their individuals		MSTRG.13152	10,10,0	2,4,4	1,0,2	3,6,2	0.00460187	0.729,0.574,0.0	0.152,0.0,0.35	0.267
differences in buds and leaves color between parents and their individuals		MSTRG.39831	27,6,9	12,16,33	0,9,4	36,16,36	0.00461336	0.601,0.201,0.155	0.0,0.274,0.069	0.205
differences in buds and leaves color between parents and their individuals		MSTRG.25495	0,1,4	8,2,6	7,5,1	5,2,0	0.00476931	0.0,0.243,0.3	0.474,0.616,1.0	-0.516
differences in buds and leaves color between parents and their individuals		MSTRG.31191	14,11,19	0,0,0	17,10,10	1,0,5	0.00479766	1.0,1.0,1.0	0.923,1.0,0.585	0.164
differences in buds and leaves color between parents and their individuals		MSTRG.18820	3,78,64	0,0,0	50,45,42	5,1,1	0.00479854	1.0,1.0,1.0	0.833,0.957,0.955	0.085
differences in buds and leaves color between parents and their individuals		MSTRG.19890	2,4,4	2,0,0	3,8,1	7,3,0	0.00481063	0.385,1.0,1.0	0.212,0.625,1.0	0.183
differences in buds and leaves color between parents and their individuals		MSTRG.33734	252487293	15,24,15	51541275	1,15,7	0.0048406	0.894,0.91,0.907	0.962,0.947,0.952	-0.05
differences in buds and leaves color between parents and their individuals		MSTRG.17588	165133215	41,37,57	235247220	42,52,15	0.00491847	0.668,0.643,0.653	0.737,0.704,0.88	-0.119
differences in buds and leaves color between parents and their individuals		MSTRG.44090	0,7,0	7,7,9	16,23,0	2,1,4	0.00498647	0.0,0.358,0.0	0.817,0.928,0.0	-0.462
differences in buds and leaves color between parents and their individuals	MXE	MSTRG.11677	673685910	408462766	269302271	7,6,10	0	0.594,0.568,0.513	0.972,0.978,0.96	-0.412
differences in buds and leaves color between parents and their individuals		MSTRG.29701	0,0,0	31,24,30	4,22,21	24,18,36	6.89537e-12	0.0,0.0,0.0	0.109,0.473,0.3	-0.294
differences in buds and leaves color between parents and their individuals		MSTRG.18620	10,1,17	1,4,0	0,0,0	4,4,5	3.63469e-11	0.909,0.2,1.0	0.0,0.0,0.0	0.703
differences in buds and leaves color between parents and their individuals		MSTRG.20515	29,18,19	4,14,14	62,5,8	1,0,0	1.00585e-09	0.879,0.562,0.576	0.984,1.0,1.0	-0.322
differences in buds and leaves color between parents and their individuals		MSTRG.16450	33,38,41	4,3,7	28,35,18	27,19,22	3.32847e-09	0.892,0.927,0.854	0.509,0.648,0.45	0.355
differences in buds and leaves color between parents and their individuals		MSTRG.6179	0,0,1	7,2,8	5,6,1	5,4,2	3.61785e-07	0.0,0.0,0.127	0.537,0.635,0.367	-0.471
differences in buds and leaves color between parents and their individuals		MSTRG.29701	5,8,4	36,31,28	0,0,1	27,58,29	3.62011e-07	0.122,0.205,0.125	0.0,0.0,0.033	0.14
differences in buds and leaves color between parents and their individuals		MSTRG.18105	30,32,22	9,7,8	9,23,17	50,32,17	4.52822e-07	0.769,0.821,0.733	0.153,0.418,0.5	0.417
differences in buds and leaves color between parents and their individuals		MSTRG.18181	0,2,0	26,17,18	4,6,12	24,17,14	6.23053e-07	0.0,0.105,0.0	0.143,0.261,0.462	-0.254
differences in buds and leaves color between parents and their individuals		MSTRG.43430	6,5,5	23,0,18	10,5,6	0,0,1	2.735e-06	0.271,1.0,0.284	1.0,1.0,0.895	-0.447
differences in buds and leaves color between parents and their individuals		MSTRG.12073	30,22,28	17,20,19	46,71,28	1,9,11	4.92189e-06	0.626,0.51,0.583	0.978,0.882,0.707	-0.283
differences in buds and leaves color between parents and their individuals		MSTRG.36814	1,1,1	20,31,33	6,5,9	21,37,33	2.04652e-05	0.045,0.03,0.028	0.214,0.114,0.206	-0.144
differences in buds and leaves color between parents and their individuals		MSTRG.16334	23,28,50	4,6,5	45,58,81	1,2,1	4.02281e-05	0.825,0.793,0.892	0.974,0.96,0.985	-0.136
differences in buds and leaves color between parents and their individuals		MSTRG.16334	21,24,38	4,6,5	28,49,72	1,2,1	4.88272e-05	0.824,0.781,0.871	0.961,0.956,0.985	-0.142
differences in buds and leaves color between parents and their individuals		MSTRG.33488	12,10,3	1,0,0	4,7,24	0,1,22	5.32827e-05	0.93,1.0,1.0	1.0,0.886,0.549	0.165
differences in buds and leaves color between parents and their individuals		MSTRG.17042	8,5,8	1,4,3	2,7,9	0,0,1	0.000137234	0.893,0.567,0.737	1.0,1.0,0.904	-0.236
differences in buds and leaves color between parents and their individuals		MSTRG.390	4,46,44	31,95,71	33,3,0	83,136,55	0.000158599	0.114,0.326,0.383	0.284,0.022,0.0	0.172
differences in buds and leaves color between parents and their individuals		MSTRG.40959	7,0,12	27,34,44	16,9,11	14,7,28	0.000401078	0.245,0.0,0.255	0.589,0.617,0.33	-0.345
differences in buds and leaves color between parents and their individuals		MSTRG.6001	43,71,108	105146181	22,42,23	118,116,82	0.000432119	0.296,0.334,0.38	0.161,0.271,0.224	0.118
differences in buds and leaves color between parents and their individuals		MSTRG.20951	0,0,1	4,4,7	2,4,0	3,2,2	0.000532625	0.0,0.0,0.14	0.431,0.695,0.0	-0.329
differences in buds and leaves color between parents and their individuals		MSTRG.6176	310319139	115,606,74	464483256	28,0,383	0.000559357	0.729,0.345,0.653	0.943,1.0,0.401	-0.206
differences in buds and leaves color between parents and their individuals		MSTRG.4510	8,7,3	3,3,25	4,2,2	27,32,25	0.000655938	0.727,0.7,0.107	0.129,0.059,0.074	0.424
differences in buds and leaves color between parents and their individuals		MSTRG.28570	22,13,24	8,3,13	11,12,4	1,2,0	0.000743849	0.733,0.812,0.649	0.917,0.857,1.0	-0.193
differences in buds and leaves color between parents and their individuals		MSTRG.15746	12,29,28	1,5,3	23,49,6	18,12,8	0.000829451	0.895,0.805,0.869	0.477,0.745,0.349	0.333
differences in buds and leaves color between parents and their individuals		MSTRG.16628	80,79,144	67,82,90	63,54,44	85,84,61	0.000852406	0.544,0.491,0.615	0.426,0.391,0.419	0.138
differences in buds and leaves color between parents and their individuals		MSTRG.17417	23,19,31	19,30,42	29,18,22	4,14,9	0.000909531	0.595,0.435,0.473	0.898,0.61,0.748	-0.251
differences in buds and leaves color between parents and their individuals		MSTRG.44739	19,14,28	0,1,0	14,20,20	1,5,2	0.000952524	1.0,0.933,1.0	0.933,0.8,0.909	0.097
differences in buds and leaves color between parents and their individuals		MSTRG.40959	8,0,15	7,4,14	49,12,14	0,0,17	0.00122748	0.567,0.0,0.551	1.0,1.0,0.486	-0.456
differences in buds and leaves color between parents and their individuals		MSTRG.46085	0,2,0	2,5,6	8,0,4	5,5,5	0.00131843	0.0,0.332,0.0	0.665,0.0,0.498	-0.277
differences in buds and leaves color between parents and their individuals		MSTRG.37724	56,69,81	2,0,2	63,51,54	10,1,3	0.00131855	0.966,1.0,0.976	0.863,0.981,0.947	0.05
differences in buds and leaves color between parents and their individuals		MSTRG.29560	5,3,0	9,14,11	0,0,2	15,17,18	0.0014456	0.316,0.151,0.0	0.0,0.0,0.084	0.128
differences in buds and leaves color between parents and their individuals		MSTRG.360	10,13,21	12,7,22	4,10,11	15,28,25	0.00149892	0.487,0.679,0.521	0.233,0.289,0.334	0.277
differences in buds and leaves color between parents and their individuals		MSTRG.360	10,13,21	11,12,29	4,10,11	19,32,27	0.00174293	0.508,0.552,0.452	0.193,0.262,0.317	0.247
differences in buds and leaves color between parents and their individuals		MSTRG.46111	5,7,5	0,1,0	4,5,4	4,2,0	0.00178461	1.0,0.888,1.0	0.532,0.739,1.0	0.206
differences in buds and leaves color between parents and their individuals		MSTRG.20900	2,2,1	1,2,2	1,2,0	0,0,1	0.00226843	0.649,0.48,0.316	1.0,1.0,0.0	-0.185
differences in buds and leaves color between parents and their individuals		MSTRG.37724	4,30,29	138,0,0	34,1,0	1182161	0.0024878	0.025,1.0,1.0	0.967,0.005,0.0	0.351
differences in buds and leaves color between parents and their individuals		MSTRG.10526	47,18,28	0,0,2	2,62,18	0,0,14	0.00289139	1.0,1.0,0.933	1.0,1.0,0.562	0.124
differences in buds and leaves color between parents and their individuals		MSTRG.31033	29,40,37	0,1,2	62,59,43	8,5,2	0.00296516	1.0,0.978,0.955	0.898,0.93,0.961	0.048
differences in buds and leaves color between parents and their individuals		MSTRG.31216	5,2,7	0,0,9	4,4,11	0,0,0	0.00317696	1.0,1.0,0.411	1.0,1.0,1.0	-0.196
differences in buds and leaves color between parents and their individuals		MSTRG.31033	29,40,37	2,4,1	62,59,43	11,10,8	0.00375678	0.923,0.893,0.968	0.824,0.831,0.817	0.104
differences in buds and leaves color between parents and their individuals		MSTRG.8650	5,3,2	8,10,2	9,8,0	2,0,1	0.00379264	0.385,0.231,0.5	0.818,1.0,0.0	-0.234
differences in buds and leaves color between parents and their individuals		MSTRG.15332	8,29,28	65,49,81	32,37,30	44,5,51	0.0041745	0.11,0.372,0.257	0.421,0.881,0.37	-0.311
differences in buds and leaves color between parents and their individuals		MSTRG.390	0,0,0	11,98,88	0,0,17	105,12,11	0.00431797	0.0,0.0,0.0	0.0,0.0,0.607	-0.202
differences in buds and leaves color between parents and their individuals		MSTRG.30647	81,27,43	3,1,0	45,44,36	5,3,4	0.00494049	0.965,0.965,1.0	0.902,0.938,0.902	0.063
differences in buds and leaves color between parents and their individuals		MSTRG.35651	20,0,17	52,23,51	17,7,27	13,14,43	0.00517649	0.278,0.0,0.25	0.567,0.333,0.386	-0.253
differences in buds and leaves color between parents and their individuals		MSTRG.24627	4,0,4	6,6,11	0,0,2	8,4,3	0.00550564	0.418,0.0,0.281	0.0,0.0,0.418	0.094
differences in buds and leaves color between parents and their individuals		MSTRG.11351	35,45,69	73,60,120	48,69,42	53,63,48	0.00613607	0.325,0.43,0.366	0.476,0.524,0.468	-0.116
differences in buds and leaves color between parents and their individuals		MSTRG.18513	111,76,140	18,16,33	102,95,93	37,31,32	0.00617909	0.802,0.757,0.736	0.644,0.668,0.656	0.109
differences in buds and leaves color between parents and their individuals		MSTRG.10466	247341389	154151190	337365323	135131115	0.00654164	0.597,0.676,0.654	0.697,0.72,0.722	-0.071
differences in buds and leaves color between parents and their individuals		CSS0028059	0,1,3	8,1,4	6,4,1	2,4,0	0.00664749	0.0,0.551,0.479	0.786,0.551,1.0	-0.436
differences in buds and leaves color between parents and their individuals		MSTRG.29230	0,1,1	14,14,14	0,8,0	11,26,4	0.0070828	0.0,0.067,0.067	0.0,0.235,0.0	-0.034
differences in buds and leaves color between parents and their individuals		MSTRG.41675	22,17,32	61,66,88	15,30,23	32,42,38	0.00734174	0.305,0.238,0.307	0.363,0.465,0.424	-0.134
differences in buds and leaves color between parents and their individuals		MSTRG.37724	2,9,13	137,0,0	7,2,0	0,182,162	0.00771587	0.018,1.0,1.0	1.0,0.014,0.0	0.335
differences in buds and leaves color between parents and their individuals		MSTRG.16802	2,5,2	4,10,18	0,2,1	19,8,8	0.00808491	0.317,0.317,0.094	0.0,0.189,0.104	0.145
differences in buds and leaves color between parents and their individuals		MSTRG.43750	48,17,13	10,13,6	45,19,31	11,0,3	0.00821872	0.828,0.567,0.684	0.804,1.0,0.912	-0.212
differences in buds and leaves color between parents and their individuals		MSTRG.41712	8,9,12	0,4,2	10,20,3	0,2,0	0.00838339	1.0,0.644,0.828	1.0,0.889,1.0	-0.139
differences in buds and leaves color between parents and their individuals		MSTRG.16628	17,33,37	67,82,90	15,15,17	85,84,61	0.00850183	0.202,0.287,0.291	0.15,0.152,0.218	0.087
differences in buds and leaves color between parents and their individuals		MSTRG.15200	9,15,27	6,0,5	8,12,6	9,6,5	0.0090214	0.649,1.0,0.869	0.522,0.711,0.596	0.23
differences in buds and leaves color between parents and their individuals		MSTRG.17833	199183263	182165211	237268212	163151145	0.00919728	0.543,0.546,0.575	0.612,0.658,0.614	-0.073
differences in buds and leaves color between parents and their individuals		MSTRG.130	62,48,67	261173267	62,106,63	193235194	0.00949083	0.262,0.293,0.273	0.324,0.403,0.327	-0.075
differences in buds and leaves color between parents and their individuals		MSTRG.7634	122174170	328371335	191230174	301365326	0.00959373	0.271,0.319,0.337	0.388,0.387,0.348	-0.065
differences in buds and leaves color between parents and their individuals		MSTRG.18538	20,30,41	0,0,1	31,39,39	2,1,4	0.0101416	1.0,1.0,0.969	0.922,0.967,0.881	0.066
differences in buds and leaves color between parents and their individuals		MSTRG.13249	25,17,20	3,10,12	6,13,10	11,15,7	0.0108447	0.923,0.71,0.706	0.44,0.555,0.673	0.224
differences in buds and leaves color between parents and their individuals		MSTRG.41716	7,10,25	0,3,1	12,13,27	4,4,6	0.0119381	1.0,0.769,0.962	0.75,0.765,0.818	0.133
differences in buds and leaves color between parents and their individuals		MSTRG.13151	2,7,9	146110223	6,17,11	187,166,96	0.0136902	0.014,0.061,0.039	0.032,0.094,0.104	-0.039
differences in buds and leaves color between parents and their individuals		MSTRG.17720	9,8,15	2,0,5	7,3,5	1,1,0	0.0141858	0.807,1.0,0.736	0.867,0.736,1.0	-0.02
differences in buds and leaves color between parents and their individuals		MSTRG.31146	48,29,51	14,6,11	44,35,24	20,15,13	0.014408	0.774,0.829,0.823	0.688,0.7,0.649	0.13
differences in buds and leaves color between parents and their individuals		MSTRG.11715	6,15,36	0,0,7	5,5,10	0,1,0	0.0150925	1.0,1.0,0.852	1.0,0.848,1.0	0.001
differences in buds and leaves color between parents and their individuals		MSTRG.2387	6,2,5	1,1,5	3,7,6	0,1,2	0.0162551	0.856,0.664,0.497	1.0,0.874,0.748	-0.202
differences in buds and leaves color between parents and their individuals		MSTRG.3100	58,50,35	5,3,5	40,60,27	8,5,15	0.0176132	0.918,0.941,0.871	0.828,0.92,0.634	0.116
differences in buds and leaves color between parents and their individuals		MSTRG.24090	13,32,17	19,27,30	11,10,19	43,23,36	0.0179769	0.406,0.542,0.362	0.204,0.303,0.345	0.153
differences in buds and leaves color between parents and their individuals		MSTRG.37724	56,69,77	3,11,17	61,51,59	10,2,0	0.0195708	0.943,0.848,0.801	0.844,0.958,1.0	-0.07
differences in buds and leaves color between parents and their individuals		MSTRG.22827	5,10,8	3,5,7	0,12,5	19,8,9	0.0197258	0.661,0.701,0.573	0.0,0.637,0.394	0.301
differences in buds and leaves color between parents and their individuals		MSTRG.6175	116164130	220196150	153152127	141142139	0.020692	0.345,0.456,0.464	0.52,0.517,0.477	-0.083
differences in buds and leaves color between parents and their individuals		MSTRG.28985	9,4,15	17,15,21	13,12,17	15,11,10	0.0228652	0.314,0.187,0.381	0.428,0.485,0.595	-0.209
differences in buds and leaves color between parents and their individuals		MSTRG.5556	16,17,15	19,16,22	25,24,11	15,12,9	0.0247359	0.4,0.457,0.35	0.569,0.613,0.491	-0.155
differences in buds and leaves color between parents and their individuals		MSTRG.24222	2,4,1	8,6,23	3,5,3	2,4,8	0.0250343	0.207,0.41,0.043	0.61,0.566,0.281	-0.266
differences in buds and leaves color between parents and their individuals		MSTRG.4587	11,11,3	52,58,38	3,0,5	37,47,25	0.0252529	0.213,0.195,0.092	0.094,0.0,0.204	0.067
differences in buds and leaves color between parents and their individuals		MSTRG.21366	11,10,1	64,15,18	11,0,0	65,15,46	0.0255043	0.159,0.424,0.058	0.157,0.0,0.0	0.161
differences in buds and leaves color between parents and their individuals		MSTRG.10110	30,37,63	0,59,64	41,26,36	0,36,0	0.0274947	1.0,0.484,0.595	1.0,0.519,1.0	-0.147
differences in buds and leaves color between parents and their individuals		MSTRG.6175	181156139	128105131	146232113	79,110,81	0.027907	0.586,0.598,0.515	0.649,0.678,0.582	-0.07
differences in buds and leaves color between parents and their individuals		MSTRG.39971	0,1,0	8,12,19	2,1,1	19,12,11	0.028633	0.0,0.097,0.0	0.119,0.097,0.105	-0.075
differences in buds and leaves color between parents and their individuals		MSTRG.43610	46,38,44	21,8,1	37,49,22	13,52,5	0.0291019	0.704,0.838,0.979	0.755,0.506,0.827	0.144
differences in buds and leaves color between parents and their individuals		MSTRG.31598	67114140	87124182	120,73,71	163126146	0.0301258	0.435,0.479,0.435	0.424,0.367,0.327	0.077
differences in buds and leaves color between parents and their individuals		MSTRG.35743	10,9,21	12,10,32	19,14,10	15,10,3	0.0302366	0.47,0.489,0.411	0.574,0.598,0.78	-0.194
differences in buds and leaves color between parents and their individuals		MSTRG.18151	4,0,5	23,16,37	10,0,8	19,21,14	0.0318358	0.104,0.0,0.083	0.261,0.0,0.277	-0.117
differences in buds and leaves color between parents and their individuals		MSTRG.27882	30,43,97	9,9,10	60,78,64	10,3,4	0.0325497	0.769,0.827,0.907	0.857,0.963,0.941	-0.086
differences in buds and leaves color between parents and their individuals		MSTRG.1210	6,3,1	33,32,28	2,0,2	25,48,30	0.0340227	0.165,0.092,0.037	0.08,0.0,0.067	0.049
differences in buds and leaves color between parents and their individuals		MSTRG.30779	17,24,41	9,26,19	15,18,15	4,9,2	0.0344205	0.654,0.48,0.683	0.789,0.667,0.882	-0.174
differences in buds and leaves color between parents and their individuals		MSTRG.42823	3,9,7	4,9,7	11,17,13	8,3,6	0.0349377	0.429,0.5,0.5	0.579,0.85,0.684	-0.228
differences in buds and leaves color between parents and their individuals		MSTRG.12972	0,2,1	2,1,5	6,7,2	3,4,6	0.0362645	0.0,0.702,0.191	0.702,0.673,0.282	-0.255
differences in buds and leaves color between parents and their individuals		MSTRG.10667	26,27,32	28,31,42	22,24,22	42,43,43	0.0369377	0.457,0.442,0.409	0.322,0.336,0.317	0.111
differences in buds and leaves color between parents and their individuals		MSTRG.30651	31,61,61	109106150	60,57,59	113,82,97	0.0371822	0.221,0.365,0.289	0.347,0.41,0.378	-0.087
differences in buds and leaves color between parents and their individuals		MSTRG.40623	9,6,11	31,20,25	7,3,5	35,23,31	0.0383839	0.314,0.322,0.41	0.24,0.171,0.203	0.144
differences in buds and leaves color between parents and their individuals		MSTRG.9476	30,15,70	3,3,4	59,27,38	1,2,1	0.0384568	0.869,0.769,0.921	0.975,0.9,0.962	-0.093
differences in buds and leaves color between parents and their individuals		MSTRG.1618	0,9,11	17,16,14	15,12,8	10,16,9	0.0391837	0.0,0.442,0.525	0.679,0.514,0.556	-0.261
differences in buds and leaves color between parents and their individuals		MSTRG.35699	10,19,28	33,20,50	9,11,4	33,24,27	0.0414076	0.191,0.425,0.304	0.175,0.263,0.103	0.126
differences in buds and leaves color between parents and their individuals		MSTRG.43610	58,50,68	21,8,1	50,64,39	13,52,5	0.0424912	0.734,0.862,0.986	0.794,0.552,0.886	0.117
differences in buds and leaves color between parents and their individuals		MSTRG.16754	32,37,77	298232360	61,47,108	292338288	0.0429014	0.093,0.132,0.17	0.166,0.117,0.264	-0.051
differences in buds and leaves color between parents and their individuals		MSTRG.24090	15,25,16	27,33,31	12,8,19	48,39,30	0.0430395	0.357,0.431,0.34	0.2,0.17,0.388	0.123
differences in buds and leaves color between parents and their individuals		MSTRG.12661	0,6,4	3,4,6	10,17,9	1,9,5	0.0444258	0.0,0.665,0.469	0.93,0.715,0.705	-0.405
differences in buds and leaves color between parents and their individuals		MSTRG.17854	71,66,114	49,53,100	35,53,17	50,48,25	0.0445433	0.574,0.536,0.514	0.394,0.506,0.387	0.112
differences in buds and leaves color between parents and their individuals		MSTRG.1564	2,2,0	37,49,37	1,5,5	43,48,58	0.0457514	0.051,0.039,0.0	0.023,0.094,0.079	-0.035
differences in buds and leaves color between parents and their individuals		MSTRG.31033	6,14,8	2,3,1	14,14,10	6,6,6	0.046647	0.75,0.824,0.889	0.7,0.7,0.625	0.146
differences in buds and leaves color between parents and their individuals		MSTRG.35756	3,0,0	55,42,46	0,2,8	54,85,77	0.0468155	0.051,0.0,0.0	0.0,0.023,0.093	-0.022
differences in buds and leaves color between parents and their individuals		MSTRG.15746	0,0,15	15,30,29	3,2,1	32,72,16	0.0492776	0.0,0.0,0.295	0.071,0.022,0.048	0.051
differences in buds and leaves color between parents and their individuals		MSTRG.2060	84107156	223201355	93,96,81	262276237	0.0493445	0.274,0.347,0.305	0.262,0.258,0.255	0.05
Description	AS type	GeneID	IJC_low	SJC_low	IJC_high	SJC_high	PValue	PSI_low	PSI_high	△PSI
The content of catechins	A3SS	MSTRG.30521	1248	882	988	0	0	0.572	1	-0.428
The content of catechins		MSTRG.15082	115	0	0	72	0	1	0	1
The content of catechins		MSTRG.32113	140	77	16	128	0	0.606	0.096	0.51
The content of catechins		MSTRG.31563	17	1	4	89	2.22045e-16	0.895	0.022	0.873
The content of catechins		MSTRG.13739	1	52	16	2	9.88098e-15	0.018	0.886	-0.868
The content of catechins		MSTRG.10046	0	9	238	7	1.17684e-14	0	0.97	-0.97
The content of catechins		MSTRG.17056	1350	70	1283	0	2.66454e-14	0.932	1	-0.068
The content of catechins		MSTRG.30847	214	80	100	0	6.668e-13	0.572	1	-0.428
The content of catechins		MSTRG.6331	7	106	53	52	9.58678e-13	0.05	0.451	-0.401
The content of catechins		MSTRG.16967	29	30	44	0	1.5299e-11	0.364	1	-0.636
The content of catechins		MSTRG.25547	317	37	381	0	1.68437e-11	0.881	1	-0.119
The content of catechins		MSTRG.5806	0	23	28	9	2.33031e-11	0	0.609	-0.609
The content of catechins		MSTRG.17047	10	0	0	9	5.7504e-10	1	0	1
The content of catechins		MSTRG.38432	8	0	0	8	4.2776e-09	1	0	1
The content of catechins		MSTRG.37201	5	12	35	1	1.15996e-08	0.245	0.965	-0.72
The content of catechins		MSTRG.14087	176	20	188	99	4.30278e-08	0.893	0.644	0.249
The content of catechins		MSTRG.11255	3	117	4	0	4.38358e-08	0.022	1	-0.978
The content of catechins		MSTRG.14760	6	0	0	6	6.65326e-08	1	0	1
The content of catechins		MSTRG.13082	21	0	2	7	1.00817e-07	1	0.212	0.788
The content of catechins		MSTRG.31563	5	0	0	6	1.22136e-07	1	0	1
The content of catechins		MSTRG.2823	13	0	13	24	1.67529e-07	1	0.243	0.757
The content of catechins		MSTRG.38909	33	13	0	10	1.98928e-07	0.703	0	0.703
The content of catechins		MSTRG.29811	24	15	33	0	2.40328e-07	0.444	1	-0.556
The content of catechins		MSTRG.27524	22	41	0	37	2.45121e-07	0.318	0	0.318
The content of catechins		MSTRG.16205	8	16	23	1	2.6996e-07	0.305	0.953	-0.648
The content of catechins		MSTRG.29661	70	23	50	0	6.32063e-07	0.724	1	-0.276
The content of catechins		MSTRG.34090	8	11	18	0	7.79055e-07	0.402	1	-0.598
The content of catechins		MSTRG.37765	0	10	3	0	9.75067e-07	0	1	-1
The content of catechins		MSTRG.27042	56	0	40	14	1.08285e-06	1	0.735	0.265
The content of catechins		MSTRG.20499	4	0	0	4	1.08427e-06	1	0	1
The content of catechins		MSTRG.20022	59	16	64	0	1.59508e-06	0.775	1	-0.225
The content of catechins		MSTRG.19648	16	17	15	0	1.72431e-06	0.32	1	-0.68
The content of catechins		MSTRG.18219	1	20	15	8	1.78572e-06	0.043	0.63	-0.587
The content of catechins		MSTRG.21744	0	4	3	0	2.18284e-06	0	1	-1
The content of catechins		MSTRG.34559	107	13	204	0	2.31829e-06	0.888	1	-0.112
The content of catechins		MSTRG.33664	6	0	0	2	3.11892e-06	1	0	1
The content of catechins		MSTRG.30522	238	77	143	131	3.65961e-06	0.705	0.458	0.247
The content of catechins		MSTRG.13174	0	19	13	15	3.89975e-06	0	0.44	-0.44
The content of catechins		MSTRG.17037	19	0	7	8	4.26245e-06	1	0.452	0.548
The content of catechins		MSTRG.8693	0	3	3	0	4.32051e-06	0	1	-1
The content of catechins		MSTRG.23739	3	0	0	3	4.32051e-06	1	0	1
The content of catechins		MSTRG.33774	10	29	28	8	4.62093e-06	0.217	0.738	-0.521
The content of catechins		MSTRG.17774	4	23	21	8	4.97446e-06	0.116	0.665	-0.549
The content of catechins		MSTRG.32631	2	0	0	4	5.2795e-06	1	0	1
The content of catechins		MSTRG.33600	18	15	16	0	6.04082e-06	0.479	1	-0.521
The content of catechins		MSTRG.21384	2	10	5	0	6.77271e-06	0.091	1	-0.909
The content of catechins		MSTRG.3582	14	0	5	7	6.80977e-06	1	0.334	0.666
The content of catechins		MSTRG.31897	3	8	8	0	7.46277e-06	0.258	1	-0.742
The content of catechins		MSTRG.6341	0	3	2	0	8.61875e-06	0	1	-1
The content of catechins		MSTRG.1966	0	1	6	0	8.6835e-06	0	1	-1
The content of catechins		MSTRG.31563	59	0	72	15	9.19214e-06	1	0.749	0.251
The content of catechins		MSTRG.9145	12	1	0	3	1.00453e-05	0.915	0	0.915
The content of catechins		MSTRG.16030	299	7	304	38	1.07056e-05	0.974	0.874	0.1
The content of catechins		MSTRG.10562	0	1	4	0	1.16292e-05	0	1	-1
The content of catechins		MSTRG.37583	10	11	12	0	1.27198e-05	0.409	1	-0.591
The content of catechins		MSTRG.1251	27	0	19	10	1.30131e-05	1	0.635	0.365
The content of catechins		MSTRG.11413	262	18	189	0	1.39829e-05	0.884	1	-0.116
The content of catechins		MSTRG.1423	0	10	6	3	1.72848e-05	0	0.66	-0.66
The content of catechins		MSTRG.2889	2	0	0	2	1.77807e-05	1	0	1
The content of catechins		MSTRG.29013	81	11	102	0	1.83624e-05	0.813	1	-0.187
The content of catechins		MSTRG.12919	16	0	0	1	1.84607e-05	1	0	1
The content of catechins		MSTRG.31053	3	0	0	1	1.93533e-05	1	0	1
The content of catechins		MSTRG.33424	0	1	8	0	1.96148e-05	0	1	-1
The content of catechins		MSTRG.33424	0	1	7	0	2.04413e-05	0	1	-1
The content of catechins		MSTRG.33424	0	1	10	0	2.07752e-05	0	1	-1
The content of catechins		MSTRG.2789	6	0	0	1	2.14451e-05	1	0	1
The content of catechins		MSTRG.18598	5	0	0	1	2.23548e-05	1	0	1
The content of catechins		MSTRG.12919	9	1	0	3	2.25972e-05	0.85	0	0.85
The content of catechins		MSTRG.25401	0	12	6	4	2.33586e-05	0	0.593	-0.593
The content of catechins		MSTRG.16624	0	6	1	0	2.35868e-05	0	1	-1
The content of catechins		MSTRG.15182	0	4	17	4	2.37098e-05	0	0.787	-0.787
The content of catechins		MSTRG.29257	0	5	1	0	2.44961e-05	0	1	-1
The content of catechins		MSTRG.39146	3	0	0	1	2.49762e-05	1	0	1
The content of catechins		MSTRG.12953	1	133	13	84	2.50377e-05	0.006	0.112	-0.106
The content of catechins		MSTRG.30522	728	1	855	25	2.66243e-05	0.998	0.957	0.041
The content of catechins		MSTRG.35473	0	4	1	0	2.68754e-05	0	1	-1
The content of catechins		MSTRG.28038	31	16	19	0	2.73264e-05	0.648	1	-0.352
The content of catechins		MSTRG.27736	0	3	1	0	3.06883e-05	0	1	-1
The content of catechins		MSTRG.18802	14	11	14	0	3.07524e-05	0.553	1	-0.447
The content of catechins		MSTRG.394	0	1	2	0	3.84063e-05	0	1	-1
The content of catechins		MSTRG.7296	12	2	0	3	4.01136e-05	0.837	0	0.837
The content of catechins		MSTRG.13823	0	1	2	0	4.16265e-05	0	1	-1
The content of catechins		MSTRG.35503	0	1	2	0	4.45916e-05	0	1	-1
The content of catechins		MSTRG.1779	5	0	1	4	4.70895e-05	1	0.192	0.808
The content of catechins		MSTRG.1682	1	14	5	1	4.92599e-05	0.063	0.825	-0.762
The content of catechins		MSTRG.28011	0	7	6	3	5.33297e-05	0	0.639	-0.639
The content of catechins		MSTRG.13743	22	62	2	56	5.46788e-05	0.228	0.029	0.199
The content of catechins		MSTRG.30166	0	7	4	1	5.55783e-05	0	0.772	-0.772
The content of catechins		MSTRG.8103	0	2	40	2	5.61064e-05	0	0.95	-0.95
The content of catechins		MSTRG.24418	1	0	0	4	5.63131e-05	1	0	1
The content of catechins		MSTRG.35753	92	0	84	11	5.84515e-05	1	0.858	0.142
The content of catechins		MSTRG.432	0	4	1	0	6.50686e-05	0	1	-1
The content of catechins		MSTRG.13719	1	0	0	3	6.63281e-05	1	0	1
The content of catechins		MSTRG.7900	129	0	76	8	6.63439e-05	1	0.826	0.174
The content of catechins		MSTRG.5284	0	1	1	0	6.8046e-05	0	1	-1
The content of catechins		MSTRG.31722	7	5	0	8	7.37661e-05	0.56	0	0.56
The content of catechins		MSTRG.1964	99	13	81	0	7.42299e-05	0.87	1	-0.13
The content of catechins		MSTRG.31565	1	0	0	1	7.47035e-05	1	0	1
The content of catechins		MSTRG.38467	1	0	0	1	7.47876e-05	1	0	1
The content of catechins		MSTRG.24418	0	1	1	0	7.52636e-05	0	1	-1
The content of catechins		MSTRG.24455	1	0	0	1	7.56169e-05	1	0	1
The content of catechins		MSTRG.27217	1	0	0	1	7.58663e-05	1	0	1
The content of catechins		MSTRG.32751	1	0	0	1	7.63932e-05	1	0	1
The content of catechins		MSTRG.20034	1	0	0	1	7.64193e-05	1	0	1
The content of catechins		MSTRG.16447	0	1	1	0	7.64422e-05	0	1	-1
The content of catechins		MSTRG.18475	0	1	1	0	7.64912e-05	0	1	-1
The content of catechins		MSTRG.16129	1	0	0	1	7.65006e-05	1	0	1
The content of catechins		MSTRG.3225	20	0	22	9	7.90614e-05	1	0.571	0.429
The content of catechins		MSTRG.37571	9	0	5	6	8.67973e-05	1	0.44	0.56
The content of catechins		MSTRG.16967	26	7	42	0	8.70863e-05	0.716	1	-0.284
The content of catechins		MSTRG.22318	13	0	17	10	9.13597e-05	1	0.517	0.483
The content of catechins		MSTRG.23711	17	9	17	0	9.54723e-05	0.643	1	-0.357
The content of catechins		MSTRG.27852	8	0	4	5	9.87618e-05	1	0.38	0.62
The content of catechins		MSTRG.13417	6	60	31	56	9.9094e-05	0.085	0.339	-0.254
The content of catechins		MSTRG.21292	44	66	75	34	0.00010677	0.393	0.682	-0.289
The content of catechins		MSTRG.5290	10	0	21	14	0.000107052	1	0.452	0.548
The content of catechins		MSTRG.8416	12	0	9	7	0.000107217	1	0.539	0.461
The content of catechins		MSTRG.851	0	2	6	1	0.000116742	0	0.832	-0.832
The content of catechins		MSTRG.7195	6	3	0	5	0.000118891	0.651	0	0.651
The content of catechins		MSTRG.31733	1	4	2	0	0.00013685	0.151	1	-0.849
The content of catechins		MSTRG.28385	0	10	9	9	0.000141664	0	0.333	-0.333
The content of catechins		MSTRG.16205	12	16	14	1	0.000142424	0.382	0.92	-0.538
The content of catechins		MSTRG.34791	4	2	0	9	0.000145706	0.635	0	0.635
The content of catechins		MSTRG.20386	44	4	14	12	0.000164262	0.846	0.368	0.478
The content of catechins		MSTRG.33902	1	4	1	0	0.000168211	0.125	1	-0.875
The content of catechins		MSTRG.13121	5	4	25	0	0.000171423	0.532	1	-0.468
The content of catechins		MSTRG.23749	30	0	33	9	0.000173179	1	0.756	0.244
The content of catechins		MSTRG.31763	5	1	0	2	0.000177049	0.77	0	0.77
The content of catechins		MSTRG.30899	6	2	0	3	0.000181756	0.714	0	0.714
The content of catechins		MSTRG.21583	0	20	6	10	0.000184201	0	0.301	-0.301
The content of catechins		MSTRG.799	15	5	26	0	0.000192224	0.605	1	-0.395
The content of catechins		MSTRG.38814	8	10	0	9	0.000217893	0.425	0	0.425
The content of catechins		MSTRG.38595	1	7	1	0	0.000219125	0.11	1	-0.89
The content of catechins		MSTRG.12254	0	35	9	36	0.000220557	0	0.186	-0.186
The content of catechins		MSTRG.8802	2	6	12	1	0.000221157	0.224	0.912	-0.688
The content of catechins		MSTRG.1251	7	0	11	10	0.000224799	1	0.516	0.484
The content of catechins		MSTRG.16205	10	16	12	1	0.000225646	0.261	0.872	-0.611
The content of catechins		MSTRG.30805	8	0	3	4	0.000231311	1	0.412	0.588
The content of catechins		MSTRG.24888	17	62	1	44	0.000236419	0.141	0.013	0.128
The content of catechins		MSTRG.33528	1	24	10	14	0.000237528	0.031	0.352	-0.321
The content of catechins		MSTRG.21221	6	0	1	3	0.000249482	1	0.246	0.754
The content of catechins		MSTRG.25547	2655	0	2248	33	0.000250655	1	0.975	0.025
The content of catechins		MSTRG.26792	0	2	9	2	0.000255353	0	0.713	-0.713
The content of catechins		MSTRG.1101	5	5	5	0	0.000257624	0.333	1	-0.667
The content of catechins		MSTRG.19995	26	0	22	7	0.000279306	1	0.748	0.252
The content of catechins		MSTRG.20556	6	18	10	2	0.000286101	0.244	0.829	-0.585
The content of catechins		MSTRG.20695	2	3	6	0	0.0002956	0.287	1	-0.713
The content of catechins		MSTRG.6692	1	9	12	5	0.000303875	0.073	0.631	-0.558
The content of catechins		MSTRG.13920	2	4	1	0	0.000305423	0.2	1	-0.8
The content of catechins		MSTRG.20898	79	1	49	9	0.000321539	0.985	0.819	0.166
The content of catechins		MSTRG.25746	18	11	25	1	0.000332813	0.45	0.926	-0.476
The content of catechins		MSTRG.19449	41	3	28	16	0.000334468	0.91	0.566	0.344
The content of catechins		MSTRG.36787	20	1	14	11	0.000342389	0.951	0.55	0.401
The content of catechins		MSTRG.25547	617	19	503	0	0.000342755	0.964	1	-0.036
The content of catechins		MSTRG.26385	41	0	32	7	0.000345327	1	0.813	0.187
The content of catechins		MSTRG.11516	3	10	2	0	0.000350874	0.142	1	-0.858
The content of catechins		MSTRG.6398	4	1	0	1	0.000353283	0.795	0	0.795
The content of catechins		MSTRG.20258	3	4	4	0	0.000369109	0.417	1	-0.583
The content of catechins		MSTRG.30023	123	14	145	2	0.0003732	0.815	0.973	-0.158
The content of catechins		MSTRG.8416	13	11	27	2	0.000375562	0.448	0.903	-0.455
The content of catechins		MSTRG.11097	6	0	5	5	0.000375564	1	0.488	0.512
The content of catechins		MSTRG.26228	40	0	48	9	0.000388347	1	0.835	0.165
The content of catechins		MSTRG.31759	25	30	39	10	0.000406371	0.424	0.775	-0.351
The content of catechins		MSTRG.24888	21	52	3	49	0.000408451	0.187	0.034	0.153
The content of catechins		MSTRG.8073	3	31	12	13	0.000412063	0.079	0.449	-0.37
The content of catechins		MSTRG.1373	5	6	0	8	0.000429497	0.426	0	0.426
The content of catechins		MSTRG.28428	2	0	1	3	0.000437228	1	0.241	0.759
The content of catechins		MSTRG.19898	151	1	105	10	0.000441501	0.993	0.91	0.083
The content of catechins		MSTRG.11172	11	5	16	0	0.000449635	0.66	1	-0.34
The content of catechins		MSTRG.25421	0	4	3	1	0.000464339	0	0.728	-0.728
The content of catechins		MSTRG.27300	39	3	35	19	0.000465343	0.867	0.479	0.388
The content of catechins		MSTRG.17062	71	2	66	15	0.000472634	0.969	0.797	0.172
The content of catechins		MSTRG.26869	9	4	10	0	0.00049818	0.529	1	-0.471
The content of catechins		MSTRG.6118	19	7	14	0	0.00049924	0.648	1	-0.352
The content of catechins		MSTRG.3194	0	9	6	8	0.000530374	0	0.339	-0.339
The content of catechins		MSTRG.31458	1	0	1	3	0.000538361	1	0.244	0.756
The content of catechins		MSTRG.33600	19	9	2	11	0.00053886	0.639	0.132	0.507
The content of catechins		MSTRG.16657	1	0	2	5	0.000543817	1	0.261	0.739
The content of catechins		MSTRG.8373	2	18	14	12	0.000552844	0.096	0.526	-0.43
The content of catechins		MSTRG.36036	36	2	9	7	0.000562889	0.929	0.483	0.446
The content of catechins		MSTRG.26552	3	1	0	3	0.000572496	0.724	0	0.724
The content of catechins		MSTRG.5290	11	12	20	2	0.000582406	0.335	0.846	-0.511
The content of catechins		MSTRG.21330	0	29	8	33	0.00058607	0	0.17	-0.17
The content of catechins		MSTRG.34793	4	4	5	0	0.000591227	0.49	1	-0.51
The content of catechins		MSTRG.16827	21	0	29	8	0.000593642	1	0.77	0.23
The content of catechins		MSTRG.3655	10	75	33	65	0.000617107	0.087	0.267	-0.18
The content of catechins		MSTRG.35416	4	4	2	0	0.000617256	0.333	1	-0.667
The content of catechins		MSTRG.2779	4	4	3	0	0.00062047	0.458	1	-0.542
The content of catechins		MSTRG.25820	20	0	13	5	0.000633827	1	0.708	0.292
The content of catechins		MSTRG.8772	3	3	14	0	0.000638474	0.448	1	-0.552
The content of catechins		MSTRG.10520	16	0	20	7	0.000645184	1	0.733	0.267
The content of catechins		MSTRG.27648	8	4	17	0	0.000651433	0.598	1	-0.402
The content of catechins		MSTRG.6430	3	7	1	0	0.000654038	0.176	1	-0.824
The content of catechins		MSTRG.6102	12	42	1	40	0.000655473	0.189	0.02	0.169
The content of catechins		MSTRG.25746	0	1	3	1	0.000656464	0	0.741	-0.741
The content of catechins		MSTRG.20754	6	2	0	1	0.000658553	0.719	0	0.719
The content of catechins		MSTRG.25547	2935	0	2629	33	0.00067381	1	0.977	0.023
The content of catechins		MSTRG.13448	64	1	71	12	0.000698008	0.984	0.853	0.131
The content of catechins		MSTRG.17118	4	3	0	2	0.000703835	0.552	0	0.552
The content of catechins		MSTRG.4906	218	1	210	11	0.000705123	0.991	0.906	0.085
The content of catechins		MSTRG.23993	12	0	29	9	0.000709089	1	0.617	0.383
The content of catechins		MSTRG.10050	13	5	10	0	0.000715269	0.565	1	-0.435
The content of catechins		MSTRG.32903	3	0	5	4	0.000715915	1	0.385	0.615
The content of catechins		MSTRG.10841	38	8	63	1	0.00072539	0.774	0.979	-0.205
The content of catechins		MSTRG.23279	116	10	90	0	0.000750184	0.91	1	-0.09
The content of catechins		MSTRG.22110	19	0	15	5	0.000753842	1	0.714	0.286
The content of catechins		MSTRG.16967	10	30	2	0	0.000755109	0.216	1	-0.784
The content of catechins		MSTRG.29366	114	2	97	13	0.00076394	0.982	0.876	0.106
The content of catechins		MSTRG.7881	1	10	7	3	0.000790544	0.078	0.664	-0.586
The content of catechins		MSTRG.7559	8	77	0	106	0.000806959	0.085	0	0.085
The content of catechins		MSTRG.10386	25	199	36	99	0.000831544	0.059	0.154	-0.095
The content of catechins		MSTRG.28385	0	10	5	9	0.000839397	0	0.32	-0.32
The content of catechins		MSTRG.14317	1	0	1	2	0.000845781	1	0.2	0.8
The content of catechins		MSTRG.8075	81	2	54	11	0.000867798	0.97	0.798	0.172
The content of catechins		MSTRG.30754	20	1	6	6	0.000869597	0.943	0.452	0.491
The content of catechins		MSTRG.9965	19	54	6	1	0.000881864	0.255	0.853	-0.598
The content of catechins		MSTRG.13212	6	4	0	2	0.000884352	0.593	0	0.593
The content of catechins		MSTRG.5482	7	9	1	22	0.000884427	0.389	0.036	0.353
The content of catechins		MSTRG.314	4	4	2	0	0.000914515	0.467	1	-0.533
The content of catechins		MSTRG.456	30	10	18	28	0.00092828	0.6	0.243	0.357
The content of catechins		MSTRG.1251	3	3	4	0	0.000966059	0.402	1	-0.598
The content of catechins		MSTRG.25673	0	13	5	11	0.00104354	0	0.278	-0.278
The content of catechins		MSTRG.28206	5	0	11	7	0.00115959	1	0.581	0.419
The content of catechins		MSTRG.24400	56	0	30	5	0.00117167	1	0.817	0.183
The content of catechins		MSTRG.89	13	5	7	0	0.00118982	0.565	1	-0.435
The content of catechins		MSTRG.20769	13	0	14	5	0.00119422	1	0.723	0.277
The content of catechins		MSTRG.8078	43	0	27	5	0.00119904	1	0.797	0.203
The content of catechins		MSTRG.10863	7	0	1	2	0.00121926	1	0.29	0.71
The content of catechins		MSTRG.18200	68	121	105	83	0.00122574	0.346	0.544	-0.198
The content of catechins		MSTRG.7675	1	0	5	7	0.00123868	1	0.289	0.711
The content of catechins		MSTRG.16100	44	36	52	12	0.00124672	0.423	0.722	-0.299
The content of catechins		MSTRG.20122	37	5	48	0	0.00125196	0.787	1	-0.213
The content of catechins		MSTRG.21326	6	51	24	46	0.0012603	0.056	0.207	-0.151
The content of catechins		MSTRG.15489	9	1	6	11	0.00126148	0.837	0.238	0.599
The content of catechins		MSTRG.10780	22	63	43	40	0.00128858	0.149	0.35	-0.201
The content of catechins		MSTRG.34246	1	12	8	6	0.00131358	0.061	0.512	-0.451
The content of catechins		MSTRG.16405	1	0	4	6	0.00133137	1	0.386	0.614
The content of catechins		MSTRG.22762	1	2	1	0	0.00136187	0.236	1	-0.764
The content of catechins		MSTRG.19933	18	0	29	7	0.00140554	1	0.792	0.208
The content of catechins		MSTRG.26037	8	4	13	0	0.00140959	0.66	1	-0.34
The content of catechins		MSTRG.31684	40	6	56	0	0.00141107	0.867	1	-0.133
The content of catechins		MSTRG.11214	30	16	63	7	0.00141272	0.596	0.876	-0.28
The content of catechins		MSTRG.37648	5	3	2	0	0.00142754	0.455	1	-0.545
The content of catechins		MSTRG.23196	39	0	23	5	0.00144086	1	0.816	0.184
The content of catechins		MSTRG.18174	139	10	134	1	0.00146491	0.891	0.987	-0.096
The content of catechins		MSTRG.15063	4	10	1	0	0.00149162	0.274	1	-0.726
The content of catechins		MSTRG.19757	6	0	10	5	0.0014934	1	0.643	0.357
The content of catechins		MSTRG.20916	0	16	5	15	0.00151886	0	0.237	-0.237
The content of catechins		MSTRG.25842	10	8	1	11	0.00153502	0.548	0.081	0.467
The content of catechins		MSTRG.37573	5	5	2	0	0.00154008	0.485	1	-0.515
The content of catechins		MSTRG.34212	1	0	2	18	0.00154757	1	0.053	0.947
The content of catechins		MSTRG.32637	39	6	44	0	0.00155147	0.854	1	-0.146
The content of catechins		MSTRG.1172	25	105	5	88	0.00156898	0.106	0.028	0.078
The content of catechins		MSTRG.9289	26	7	14	0	0.00169732	0.78	1	-0.22
The content of catechins		MSTRG.11821	0	27	7	37	0.00173327	0	0.147	-0.147
The content of catechins		MSTRG.15744	223	63	255	31	0.00173482	0.691	0.838	-0.147
The content of catechins		MSTRG.27648	16	4	11	0	0.0017825	0.667	1	-0.333
The content of catechins		MSTRG.18279	35	27	49	10	0.0018011	0.393	0.71	-0.317
The content of catechins		MSTRG.16732	1	2	3	0	0.00186441	0.285	1	-0.715
The content of catechins		MSTRG.35416	21	4	67	0	0.00187585	0.827	1	-0.173
The content of catechins		MSTRG.34424	11	41	23	21	0.00189813	0.16	0.438	-0.278
The content of catechins		MSTRG.20559	16	4	12	0	0.00190798	0.677	1	-0.323
The content of catechins		MSTRG.16205	5	1	3	12	0.00193201	0.824	0.189	0.635
The content of catechins		MSTRG.14559	5	3	8	0	0.00193568	0.529	1	-0.471
The content of catechins		MSTRG.8635	10	45	2	68	0.00203163	0.104	0.015	0.089
The content of catechins		MSTRG.19248	10	8	2	0	0.00206594	0.455	1	-0.545
The content of catechins		MSTRG.8431	15	29	41	22	0.0020728	0.242	0.536	-0.294
The content of catechins		MSTRG.30961	52	9	56	1	0.00208373	0.774	0.971	-0.197
The content of catechins		MSTRG.20890	1	2	2	0	0.00210012	0.285	1	-0.715
The content of catechins		MSTRG.26736	136	9	109	0	0.00210227	0.931	1	-0.069
The content of catechins		MSTRG.25551	1	0	6	6	0.00210457	1	0.463	0.537
The content of catechins		MSTRG.31043	67	31	28	38	0.00214702	0.677	0.417	0.26
The content of catechins		MSTRG.5843	3	3	0	5	0.00216697	0.495	0	0.495
The content of catechins		MSTRG.22495	17	4	13	19	0.00217403	0.77	0.35	0.42
The content of catechins		MSTRG.26607	4	11	6	1	0.00224561	0.257	0.851	-0.594
The content of catechins		MSTRG.20258	9	49	24	34	0.00227026	0.11	0.322	-0.212
The content of catechins		MSTRG.28613	2	2	3	0	0.0022729	0.333	1	-0.667
The content of catechins		MSTRG.16250	1	2	2	0	0.00228654	0.294	1	-0.706
The content of catechins		MSTRG.16674	0	5	5	10	0.00228678	0	0.31	-0.31
The content of catechins		MSTRG.16126	16	12	14	1	0.00233595	0.564	0.931	-0.367
The content of catechins		MSTRG.34834	269	167	210	67	0.00235248	0.592	0.738	-0.146
The content of catechins		MSTRG.25211	16	0	39	8	0.00240896	1	0.819	0.181
The content of catechins		MSTRG.36236	16	0	11	4	0.00241781	1	0.727	0.273
The content of catechins		MSTRG.18006	26	5	27	0	0.00242662	0.815	1	-0.185
The content of catechins		MSTRG.15879	14	0	20	5	0.00251334	1	0.789	0.211
The content of catechins		MSTRG.10908	82	0	66	6	0.00255514	1	0.894	0.106
The content of catechins		MSTRG.35312	5	22	9	5	0.00258087	0.178	0.631	-0.453
The content of catechins		MSTRG.35480	5	12	0	8	0.00260655	0.23	0	0.23
The content of catechins		MSTRG.32932	14	6	4	13	0.00267942	0.67	0.211	0.459
The content of catechins		MSTRG.20754	3	2	0	1	0.00269729	0.545	0	0.545
The content of catechins		MSTRG.39540	14	0	15	4	0.00274544	1	0.722	0.278
The content of catechins		MSTRG.7481	83	7	54	0	0.00276295	0.885	1	-0.115
The content of catechins		MSTRG.26033	8	3	7	0	0.00277557	0.571	1	-0.429
The content of catechins		MSTRG.11556	1	5	8	2	0.00279791	0.091	0.667	-0.576
The content of catechins		MSTRG.5843	3	3	1	0	0.00289335	0.495	1	-0.505
The content of catechins		MSTRG.37036	47	37	33	69	0.00298282	0.552	0.317	0.235
The content of catechins		MSTRG.35737	3	25	17	25	0.00298351	0.093	0.367	-0.274
The content of catechins		MSTRG.12156	2	0	4	3	0.00303042	1	0.528	0.472
The content of catechins		MSTRG.33424	2	0	1	2	0.00306516	1	0.325	0.675
The content of catechins		MSTRG.14262	52	5	51	0	0.00307569	0.839	1	-0.161
The content of catechins		MSTRG.38020	2	0	7	3	0.00308905	1	0.555	0.445
The content of catechins		MSTRG.26397	12	0	21	5	0.00322138	1	0.794	0.206
The content of catechins		MSTRG.39677	4	3	5	0	0.00323757	0.564	1	-0.436
The content of catechins		MSTRG.27391	18	0	14	4	0.00328795	1	0.759	0.241
The content of catechins		MSTRG.18460	70	0	89	6	0.00337218	1	0.881	0.119
The content of catechins		MSTRG.1741	41	5	22	0	0.00337338	0.804	1	-0.196
The content of catechins		MSTRG.28015	62	165	19	123	0.00338199	0.262	0.127	0.135
The content of catechins		MSTRG.27258	9	1	7	10	0.00339376	0.818	0.259	0.559
The content of catechins		MSTRG.28976	61	5	70	0	0.00347182	0.859	1	-0.141
The content of catechins		MSTRG.7486	1	0	9	10	0.00350221	1	0.43	0.57
The content of catechins		MSTRG.2542	2	1	0	2	0.00351827	0.66	0	0.66
The content of catechins		MSTRG.18460	3	0	11	5	0.00356895	1	0.681	0.319
The content of catechins		MSTRG.36970	4	3	2	0	0.00358074	0.548	1	-0.452
The content of catechins		MSTRG.13014	3	31	17	34	0.00371356	0.046	0.2	-0.154
The content of catechins		MSTRG.19648	138	14	100	29	0.00371359	0.833	0.636	0.197
The content of catechins		MSTRG.36970	4	3	2	0	0.00386902	0.557	1	-0.443
The content of catechins		MSTRG.357	4	45	11	22	0.00389799	0.064	0.277	-0.213
The content of catechins		MSTRG.8602	20	0	12	3	0.00390592	1	0.667	0.333
The content of catechins		MSTRG.31953	2	1	0	1	0.00394359	0.662	0	0.662
The content of catechins		MSTRG.5917	37	9	57	2	0.00399711	0.673	0.934	-0.261
The content of catechins		MSTRG.20398	1	66	7	48	0.00400002	0.013	0.109	-0.096
The content of catechins		MSTRG.17062	4	10	17	6	0.00402199	0.266	0.72	-0.454
The content of catechins		MSTRG.21820	0	1	2	1	0.00402328	0	0.66	-0.66
The content of catechins		MSTRG.36970	4	3	1	0	0.0040244	0.552	1	-0.448
The content of catechins		MSTRG.3488	2	14	15	15	0.00402611	0.102	0.442	-0.34
The content of catechins		MSTRG.4456	2	23	9	13	0.00402685	0.078	0.402	-0.324
The content of catechins		MSTRG.33010	13	462	23	280	0.0040339	0.023	0.066	-0.043
The content of catechins		MSTRG.29661	7	0	5	3	0.00420911	1	0.62	0.38
The content of catechins		MSTRG.8263	13	5	1	5	0.00425958	0.614	0.109	0.505
The content of catechins		MSTRG.31458	12	0	11	3	0.00427393	1	0.647	0.353
The content of catechins		MSTRG.3993	6	0	5	3	0.00427711	1	0.613	0.387
The content of catechins		MSTRG.9764	45	2	19	7	0.00428558	0.949	0.691	0.258
The content of catechins		MSTRG.16205	3	1	1	12	0.00429143	0.648	0.049	0.599
The content of catechins		MSTRG.11320	29	4	28	0	0.00431271	0.784	1	-0.216
[truncated: 475,504+ more rows]
